# Supplementary material for: Temperature influences mood: evidence from 11 years of Baidu index data in Chinese provincial capitals
Source: Front Public Health. 2025 May 15;13:1569903. doi: 10.3389/fpubh.2025.1569903 (PMC12119585; doi:10.3389/fpubh.2025.1569903)
Supplement: Supplementary file 1 [file Data_Sheet_1.CSV]

date	city	tmp_h	tmp_l	depression	anxiety	loneliness	zone	season
2013/1/1	wulumuqi	6	0	0	0	61	1	2
2013/1/1	lanzhou	-2	-13	0	0	0	2	2
2013/1/1	beijing	-4	-9	76	59	80	2	2
2013/1/1	shanghai	9	0	59	59	57	3	2
2013/1/1	nanjing	6	-3	0	57	59	3	2
2013/1/1	nanning	15	8	0	57	64	4	2
2013/1/1	nanchang	8	-1	0	0	61	3	2
2013/1/1	hefei	24	14	0	0	64	3	2
2013/1/1	huhehaote	-13	-15	59	61	59	2	2
2013/1/1	haerbin	-25	-32	0	0	0	1	2
2013/1/1	taiyuan	22	5	0	0	57	2	2
2013/1/1	guangzhou	15	4	59	59	70	4	2
2013/1/1	chengdu	8	-2	59	57	68	5	2
2013/1/1	lasa	13	-3	0	0	0	5	2
2013/1/1	kunming	15	1	57	57	57	5	2
2013/1/1	hangzhou	7	0	57	0	64	3	2
2013/1/1	wuhan	12	5	0	0	63	3	2
2013/1/1	shenyang	-7	-19	61	61	63	2	2
2013/1/1	jinan	-2	-7	59	59	64	2	2
2013/1/1	haikou	19	13	0	0	64	4	2
2013/1/1	shijiazhuang	0	-8	59	57	57	2	2
2013/1/1	fuzhou	12	3	0	59	64	4	2
2013/1/1	xining	5	-17	59	0	0	2	2
2013/1/1	xian	6	-6	59	57	61	2	2
2013/1/1	guiyang	7	1	59	57	59	5	2
2013/1/1	zhengzhou	28	19	57	0	66	3	2
2013/1/1	chongqing	11	3	63	0	64	4	2
2013/1/1	yinchuan	-6	-13	0	0	0	2	2
2013/1/1	changchun	-19	-26	0	57	61	1	2
2013/1/1	changsha	28	24	57	0	57	3	2
2013/1/1	tianjin	8	3	63	0	85	2	2
2013/1/2	wulumuqi	2	-4	0	0	63	1	2
2013/1/2	lanzhou	-4	-12	0	0	57	2	2
2013/1/2	beijing	-6	-13	72	57	74	2	2
2013/1/2	shanghai	7	1	74	57	64	3	2
2013/1/2	nanjing	5	-1	57	57	57	3	2
2013/1/2	nanning	15	10	0	0	63	4	2
2013/1/2	nanchang	7	3	59	57	61	3	2
2013/1/2	hefei	27	13	57	57	57	3	2
2013/1/2	huhehaote	-12	-23	0	0	59	2	2
2013/1/2	haerbin	-23	-33	57	57	57	1	2
2013/1/2	taiyuan	29	11	0	0	0	2	2
2013/1/2	guangzhou	16	7	59	61	63	4	2
2013/1/2	chengdu	7	1	61	0	66	5	2
2013/1/2	lasa	10	-4	0	0	57	5	2
2013/1/2	kunming	17	3	57	59	59	5	2
2013/1/2	hangzhou	8	-2	57	57	64	3	2
2013/1/2	wuhan	18	10	57	0	63	3	2
2013/1/2	shenyang	-5	-13	0	0	59	2	2
2013/1/2	jinan	-6	-13	57	0	68	2	2
2013/1/2	haikou	22	16	0	0	61	4	2
2013/1/2	shijiazhuang	0	-9	0	0	57	2	2
2013/1/2	fuzhou	13	8	57	57	57	4	2
2013/1/2	xining	0	-17	57	0	0	2	2
2013/1/2	xian	0	-5	61	61	68	2	2
2013/1/2	guiyang	6	0	57	57	0	5	2
2013/1/2	zhengzhou	27	18	61	57	57	3	2
2013/1/2	chongqing	8	5	59	0	59	4	2
2013/1/2	yinchuan	-6	-16	0	57	57	2	2
2013/1/2	changchun	-22	-30	59	0	61	1	2
2013/1/2	changsha	30	24	61	0	0	3	2
2013/1/2	tianjin	10	4	64	59	63	2	2
2013/1/3	wulumuqi	6	-4	0	0	61	1	2
2013/1/3	lanzhou	-3	-13	59	0	0	2	2
2013/1/3	beijing	-4	-14	76	66	99	2	2
2013/1/3	shanghai	3	1	61	66	63	3	2
2013/1/3	nanjing	-2	-5	0	57	59	3	2
2013/1/3	nanning	12	8	0	0	66	4	2
2013/1/3	nanchang	4	1	0	57	0	3	2
2013/1/3	hefei	21	9	61	0	68	3	2
2013/1/3	huhehaote	-14	-24	0	57	0	2	2
2013/1/3	haerbin	-21	-31	0	0	59	1	2
2013/1/3	taiyuan	28	11	0	0	57	2	2
2013/1/3	guangzhou	14	9	63	57	82	4	2
2013/1/3	chengdu	4	-1	61	59	72	5	2
2013/1/3	lasa	12	0	0	0	0	5	2
2013/1/3	kunming	17	3	57	59	0	5	2
2013/1/3	hangzhou	10	0	59	0	61	3	2
2013/1/3	wuhan	14	9	0	61	59	3	2
2013/1/3	shenyang	-4	-15	59	61	57	2	2
2013/1/3	jinan	-5	-13	57	57	61	2	2
2013/1/3	haikou	18	16	57	0	64	4	2
2013/1/3	shijiazhuang	-2	-11	61	57	0	2	2
2013/1/3	fuzhou	11	8	61	57	0	4	2
2013/1/3	xining	0	-16	0	0	0	2	2
2013/1/3	xian	-1	-6	61	57	57	2	2
2013/1/3	guiyang	3	-2	0	57	59	5	2
2013/1/3	zhengzhou	29	16	57	63	68	3	2
2013/1/3	chongqing	6	3	61	57	72	4	2
2013/1/3	yinchuan	-9	-19	0	0	0	2	2
2013/1/3	changchun	-18	-28	0	57	0	1	2
2013/1/3	changsha	31	24	61	0	61	3	2
2013/1/3	tianjin	18	2	70	57	74	2	2
2013/1/4	wulumuqi	6	-2	57	0	57	1	2
2013/1/4	lanzhou	-1	-10	57	0	0	2	2
2013/1/4	beijing	-1	-13	91	63	78	2	2
2013/1/4	shanghai	3	-2	68	63	64	3	2
2013/1/4	nanjing	1	-5	59	61	66	3	2
2013/1/4	nanning	9	5	0	59	61	4	2
2013/1/4	nanchang	2	-1	0	0	57	3	2
2013/1/4	hefei	26	17	57	57	61	3	2
2013/1/4	huhehaote	-12	-24	0	57	61	2	2
2013/1/4	haerbin	-14	-25	0	0	57	1	2
2013/1/4	taiyuan	30	11	57	0	0	2	2
2013/1/4	guangzhou	11	6	59	66	76	4	2
2013/1/4	chengdu	4	-1	57	59	57	5	2
2013/1/4	lasa	13	-4	0	0	0	5	2
2013/1/4	kunming	16	4	59	0	66	5	2
2013/1/4	hangzhou	13	3	0	57	68	3	2
2013/1/4	wuhan	15	10	57	57	63	3	2
2013/1/4	shenyang	-4	-14	61	0	57	2	2
2013/1/4	jinan	-2	-11	57	59	63	2	2
2013/1/4	haikou	16	14	57	57	59	4	2
2013/1/4	shijiazhuang	-2	-10	57	57	0	2	2
2013/1/4	fuzhou	12	6	0	61	64	4	2
2013/1/4	xining	0	-16	0	0	0	2	2
2013/1/4	xian	1	-7	59	59	59	2	2
2013/1/4	guiyang	0	-3	57	0	59	5	2
2013/1/4	zhengzhou	20	14	57	57	68	3	2
2013/1/4	chongqing	5	4	57	0	59	4	2
2013/1/4	yinchuan	-6	-17	0	0	0	2	2
2013/1/4	changchun	-12	-22	59	57	59	1	2
2013/1/4	changsha	29	24	57	59	61	3	2
2013/1/4	tianjin	15	0	64	61	66	2	2
2013/1/5	wulumuqi	11	0	0	0	59	1	2
2013/1/5	lanzhou	-1	-10	0	0	57	2	2
2013/1/5	beijing	-1	-11	78	64	80	2	2
2013/1/5	shanghai	5	0	80	64	64	3	2
2013/1/5	nanjing	3	-3	61	57	63	3	2
2013/1/5	nanning	6	3	57	0	57	4	2
2013/1/5	nanchang	2	-2	0	0	61	3	2
2013/1/5	hefei	27	19	59	0	61	3	2
2013/1/5	huhehaote	-11	-21	0	0	61	2	2
2013/1/5	haerbin	-17	-20	63	0	59	1	2
2013/1/5	taiyuan	23	9	0	59	57	2	2
2013/1/5	guangzhou	13	6	64	61	78	4	2
2013/1/5	chengdu	5	0	57	59	61	5	2
2013/1/5	lasa	11	-3	57	0	0	5	2
2013/1/5	kunming	18	3	59	0	66	5	2
2013/1/5	hangzhou	18	5	57	59	63	3	2
2013/1/5	wuhan	20	7	57	57	64	3	2
2013/1/5	shenyang	-1	-15	0	59	61	2	2
2013/1/5	jinan	-1	-10	59	57	68	2	2
2013/1/5	haikou	19	14	0	57	0	4	2
2013/1/5	shijiazhuang	-1	-10	59	57	59	2	2
2013/1/5	fuzhou	12	6	0	0	66	4	2
2013/1/5	xining	-1	-17	59	0	57	2	2
2013/1/5	xian	2	-7	57	57	72	2	2
2013/1/5	guiyang	0	-3	0	0	64	5	2
2013/1/5	zhengzhou	13	6	63	57	64	3	2
2013/1/5	chongqing	5	3	57	0	61	4	2
2013/1/5	yinchuan	-5	-15	0	0	61	2	2
2013/1/5	changchun	-14	-20	0	0	59	1	2
2013/1/5	changsha	35	26	57	0	61	3	2
2013/1/5	tianjin	15	5	59	57	70	2	2
2013/1/6	wulumuqi	10	3	57	0	0	1	2
2013/1/6	lanzhou	-1	-9	0	0	57	2	2
2013/1/6	beijing	-1	-12	82	64	80	2	2
2013/1/6	shanghai	6	2	61	64	61	3	2
2013/1/6	nanjing	4	-3	57	0	64	3	2
2013/1/6	nanning	9	4	0	0	64	4	2
2013/1/6	nanchang	5	-1	0	57	63	3	2
2013/1/6	hefei	27	19	0	0	57	3	2
2013/1/6	huhehaote	-10	-21	57	0	64	2	2
2013/1/6	haerbin	-19	-27	61	57	59	1	2
2013/1/6	taiyuan	19	6	57	0	59	2	2
2013/1/6	guangzhou	13	5	61	64	70	4	2
2013/1/6	chengdu	5	0	59	0	59	5	2
2013/1/6	lasa	12	-2	0	0	0	5	2
2013/1/6	kunming	18	3	57	0	63	5	2
2013/1/6	hangzhou	16	8	64	57	66	3	2
2013/1/6	wuhan	21	11	0	59	61	3	2
2013/1/6	shenyang	-2	-13	57	0	59	2	2
2013/1/6	jinan	2	-8	57	59	61	2	2
2013/1/6	haikou	19	15	0	57	61	4	2
2013/1/6	shijiazhuang	1	-9	59	57	57	2	2
2013/1/6	fuzhou	13	9	0	0	59	4	2
2013/1/6	xining	-2	-16	0	0	0	2	2
2013/1/6	xian	2	-7	0	61	63	2	2
2013/1/6	guiyang	0	-4	57	0	59	5	2
2013/1/6	zhengzhou	20	12	59	57	68	3	2
2013/1/6	chongqing	7	4	57	59	63	4	2
2013/1/6	yinchuan	-2	-14	57	57	57	2	2
2013/1/6	changchun	-15	-23	0	0	61	1	2
2013/1/6	changsha	34	26	59	57	70	3	2
2013/1/6	tianjin	18	3	63	64	72	2	2
2013/1/7	wulumuqi	9	0	0	0	57	1	2
2013/1/7	lanzhou	0	-10	0	0	57	2	2
2013/1/7	beijing	0	-11	72	64	83	2	2
2013/1/7	shanghai	5	1	72	64	70	3	2
2013/1/7	nanjing	4	-2	61	0	66	3	2
2013/1/7	nanning	10	6	57	0	61	4	2
2013/1/7	nanchang	6	1	57	57	61	3	2
2013/1/7	hefei	24	17	0	57	61	3	2
2013/1/7	huhehaote	-10	-19	57	0	0	2	2
2013/1/7	haerbin	-21	-29	0	0	61	1	2
2013/1/7	taiyuan	15	4	61	0	0	2	2
2013/1/7	guangzhou	15	7	61	63	78	4	2
2013/1/7	chengdu	7	-2	57	59	0	5	2
2013/1/7	lasa	9	-8	0	0	0	5	2
2013/1/7	kunming	18	2	57	0	61	5	2
2013/1/7	hangzhou	24	11	0	57	82	3	2
2013/1/7	wuhan	22	12	0	0	63	3	2
2013/1/7	shenyang	-4	-18	61	57	63	2	2
2013/1/7	jinan	2	-5	61	0	57	2	2
2013/1/7	haikou	18	13	0	0	63	4	2
2013/1/7	shijiazhuang	0	-7	0	0	59	2	2
2013/1/7	fuzhou	14	9	61	57	66	4	2
2013/1/7	xining	1	-17	0	0	57	2	2
2013/1/7	xian	4	-6	59	57	68	2	2
2013/1/7	guiyang	2	-2	57	57	0	5	2
2013/1/7	zhengzhou	18	10	61	68	72	3	2
2013/1/7	chongqing	8	5	0	59	57	4	2
2013/1/7	yinchuan	-2	-14	0	0	0	2	2
2013/1/7	changchun	-16	-21	57	59	63	1	2
2013/1/7	changsha	34	27	0	0	63	3	2
2013/1/7	tianjin	15	5	63	57	70	2	2
2013/1/8	wulumuqi	10	-1	0	57	59	1	2
2013/1/8	lanzhou	-2	-10	0	59	0	2	2
2013/1/8	beijing	-1	-9	85	66	68	2	2
2013/1/8	shanghai	6	1	63	66	68	3	2
2013/1/8	nanjing	6	-1	63	57	70	3	2
2013/1/8	nanning	12	6	57	0	0	4	2
2013/1/8	nanchang	5	2	59	57	63	3	2
2013/1/8	hefei	24	13	57	0	61	3	2
2013/1/8	huhehaote	-11	-20	57	0	61	2	2
2013/1/8	haerbin	-22	-31	61	57	59	1	2
2013/1/8	taiyuan	19	7	57	0	57	2	2
2013/1/8	guangzhou	15	9	61	59	70	4	2
2013/1/8	chengdu	8	0	57	57	74	5	2
2013/1/8	lasa	9	-8	0	0	0	5	2
2013/1/8	kunming	18	2	57	57	61	5	2
2013/1/8	hangzhou	10	1	57	57	57	3	2
2013/1/8	wuhan	21	15	64	57	68	3	2
2013/1/8	shenyang	-4	-17	63	57	59	2	2
2013/1/8	jinan	1	-6	0	0	63	2	2
2013/1/8	haikou	20	15	57	57	57	4	2
2013/1/8	shijiazhuang	0	-7	0	61	59	2	2
2013/1/8	fuzhou	15	9	59	61	59	4	2
2013/1/8	xining	-3	-17	57	0	0	2	2
2013/1/8	xian	4	-5	0	57	64	2	2
2013/1/8	guiyang	0	-2	57	57	57	5	2
2013/1/8	zhengzhou	6	-2	63	64	70	3	2
2013/1/8	chongqing	7	3	57	57	61	4	2
2013/1/8	yinchuan	-4	-15	0	0	57	2	2
2013/1/8	changchun	-17	-24	0	0	57	1	2
2013/1/8	changsha	35	28	61	0	59	3	2
2013/1/8	tianjin	18	10	66	64	63	2	2
2013/1/9	wulumuqi	4	-3	57	0	0	1	2
2013/1/9	lanzhou	1	-11	0	0	0	2	2
2013/1/9	beijing	0	-11	95	68	70	2	2
2013/1/9	shanghai	6	2	68	68	59	3	2
2013/1/9	nanjing	5	-1	59	57	64	3	2
2013/1/9	nanning	7	5	59	0	63	4	2
2013/1/9	nanchang	5	2	57	57	57	3	2
2013/1/9	hefei	18	10	59	61	0	3	2
2013/1/9	huhehaote	-9	-20	0	0	57	2	2
2013/1/9	haerbin	-20	-33	57	57	57	1	2
2013/1/9	taiyuan	17	2	57	0	57	2	2
2013/1/9	guangzhou	14	9	72	61	64	4	2
2013/1/9	chengdu	9	-1	59	59	59	5	2
2013/1/9	lasa	10	-7	0	0	0	5	2
2013/1/9	kunming	12	4	0	59	59	5	2
2013/1/9	hangzhou	12	2	57	0	64	3	2
2013/1/9	wuhan	15	10	0	57	63	3	2
2013/1/9	shenyang	-4	-16	57	59	63	2	2
2013/1/9	jinan	-1	-8	61	59	59	2	2
2013/1/9	haikou	17	14	0	0	61	4	2
2013/1/9	shijiazhuang	0	-10	63	0	57	2	2
2013/1/9	fuzhou	11	8	57	57	64	4	2
2013/1/9	xining	1	-17	0	0	0	2	2
2013/1/9	xian	4	-4	63	61	63	2	2
2013/1/9	guiyang	0	-2	57	57	57	5	2
2013/1/9	zhengzhou	8	-2	59	57	63	3	2
2013/1/9	chongqing	10	4	57	57	61	4	2
2013/1/9	yinchuan	-1	-15	57	0	61	2	2
2013/1/9	changchun	-18	-28	0	61	0	1	2
2013/1/9	changsha	27	23	61	57	64	3	2
2013/1/9	tianjin	20	8	64	57	64	2	2
2013/1/10	wulumuqi	9	0	0	0	57	1	2
2013/1/10	lanzhou	1	-10	0	0	59	2	2
2013/1/10	beijing	0	-11	91	63	78	2	2
2013/1/10	shanghai	6	0	64	63	64	3	2
2013/1/10	nanjing	7	-3	61	59	61	3	2
2013/1/10	nanning	13	8	57	0	59	4	2
2013/1/10	nanchang	8	0	0	0	61	3	2
2013/1/10	hefei	16	10	57	0	63	3	2
2013/1/10	huhehaote	-6	-16	0	0	0	2	2
2013/1/10	haerbin	-17	-31	57	57	59	1	2
2013/1/10	taiyuan	26	12	59	57	64	2	2
2013/1/10	guangzhou	15	7	61	66	66	4	2
2013/1/10	chengdu	8	1	61	59	61	5	2
2013/1/10	lasa	9	-9	0	0	0	5	2
2013/1/10	kunming	12	2	57	0	59	5	2
2013/1/10	hangzhou	17	4	0	59	64	3	2
2013/1/10	wuhan	21	11	61	61	59	3	2
2013/1/10	shenyang	-2	-17	0	61	59	2	2
2013/1/10	jinan	3	-6	61	0	57	2	2
2013/1/10	haikou	16	13	59	0	61	4	2
2013/1/10	shijiazhuang	1	-9	59	57	61	2	2
2013/1/10	fuzhou	10	6	59	59	59	4	2
2013/1/10	xining	1	-19	0	0	57	2	2
2013/1/10	xian	4	-6	63	63	57	2	2
2013/1/10	guiyang	2	0	57	59	57	5	2
2013/1/10	zhengzhou	9	-2	66	59	76	3	2
2013/1/10	chongqing	8	4	59	57	61	4	2
2013/1/10	yinchuan	1	-13	0	0	59	2	2
2013/1/10	changchun	-16	-27	59	57	63	1	2
2013/1/10	changsha	29	24	0	57	0	3	2
2013/1/10	tianjin	14	4	72	61	68	2	2
2013/1/11	wulumuqi	-2	-12	59	0	59	1	2
2013/1/11	lanzhou	2	-10	57	0	57	2	2
2013/1/11	beijing	4	-9	87	70	78	2	2
2013/1/11	shanghai	9	1	74	70	63	3	2
2013/1/11	nanjing	7	-1	59	0	59	3	2
2013/1/11	nanning	10	7	57	0	64	4	2
2013/1/11	nanchang	7	3	57	0	59	3	2
2013/1/11	hefei	15	11	0	57	57	3	2
2013/1/11	huhehaote	-6	-13	0	0	57	2	2
2013/1/11	haerbin	-16	-30	0	0	68	1	2
2013/1/11	taiyuan	26	11	0	0	0	2	2
2013/1/11	guangzhou	15	9	66	63	64	4	2
2013/1/11	chengdu	9	3	63	0	57	5	2
2013/1/11	lasa	6	-11	0	0	0	5	2
2013/1/11	kunming	4	0	0	59	57	5	2
2013/1/11	hangzhou	16	4	61	63	78	3	2
2013/1/11	wuhan	26	13	59	61	57	3	2
2013/1/11	shenyang	-1	-14	57	0	59	2	2
2013/1/11	jinan	5	-1	63	63	78	2	2
2013/1/11	haikou	18	13	0	0	61	4	2
2013/1/11	shijiazhuang	2	-7	61	0	0	2	2
2013/1/11	fuzhou	12	7	59	0	64	4	2
2013/1/11	xining	5	-19	0	0	0	2	2
2013/1/11	xian	7	-5	59	61	70	2	2
2013/1/11	guiyang	1	-2	0	0	0	5	2
2013/1/11	zhengzhou	6	-3	61	0	78	3	2
2013/1/11	chongqing	8	4	0	0	57	4	2
2013/1/11	yinchuan	1	-13	0	0	0	2	2
2013/1/11	changchun	-13	-21	63	0	57	1	2
2013/1/11	changsha	33	25	57	0	59	3	2
2013/1/11	tianjin	15	1	66	0	66	2	2
2013/1/12	wulumuqi	-1	-13	0	0	59	1	2
2013/1/12	lanzhou	4	-10	0	0	0	2	2
2013/1/12	beijing	2	-7	68	57	72	2	2
2013/1/12	shanghai	10	2	61	57	57	3	2
2013/1/12	nanjing	9	0	59	0	61	3	2
2013/1/12	nanning	9	5	57	57	63	4	2
2013/1/12	nanchang	7	3	0	0	57	3	2
2013/1/12	hefei	16	2	0	0	61	3	2
2013/1/12	huhehaote	-5	-15	0	0	57	2	2
2013/1/12	haerbin	-17	-25	57	57	57	1	2
2013/1/12	taiyuan	28	14	57	0	57	2	2
2013/1/12	guangzhou	15	10	57	59	64	4	2
2013/1/12	chengdu	10	-2	61	59	68	5	2
2013/1/12	lasa	6	-12	0	0	0	5	2
2013/1/12	kunming	11	2	0	61	61	5	2
2013/1/12	hangzhou	17	5	57	57	76	3	2
2013/1/12	wuhan	28	13	0	57	64	3	2
2013/1/12	shenyang	0	-11	59	0	61	2	2
2013/1/12	jinan	7	-3	57	59	66	2	2
2013/1/12	haikou	18	14	0	57	57	4	2
2013/1/12	shijiazhuang	1	-7	57	0	57	2	2
2013/1/12	fuzhou	14	9	57	0	57	4	2
2013/1/12	xining	5	-19	59	0	0	2	2
2013/1/12	xian	8	-4	59	57	64	2	2
2013/1/12	guiyang	7	-1	0	59	59	5	2
2013/1/12	zhengzhou	6	-3	61	61	74	3	2
2013/1/12	chongqing	12	5	0	0	61	4	2
2013/1/12	yinchuan	5	-10	0	0	57	2	2
2013/1/12	changchun	-14	-23	0	0	61	1	2
2013/1/12	changsha	33	24	59	0	61	3	2
2013/1/12	tianjin	18	7	63	59	72	2	2
2013/1/13	wulumuqi	-1	-14	57	0	57	1	2
2013/1/13	lanzhou	5	-10	57	0	57	2	2
2013/1/13	beijing	2	-7	78	61	74	2	2
2013/1/13	shanghai	8	4	64	61	64	3	2
2013/1/13	nanjing	8	3	57	0	59	3	2
2013/1/13	nanning	15	7	57	57	63	4	2
2013/1/13	nanchang	10	4	0	0	61	3	2
2013/1/13	hefei	18	3	57	0	0	3	2
2013/1/13	huhehaote	-3	-13	0	0	57	2	2
2013/1/13	haerbin	-17	-30	57	59	61	1	2
2013/1/13	taiyuan	27	13	0	57	57	2	2
2013/1/13	guangzhou	20	11	63	61	72	4	2
2013/1/13	chengdu	11	0	0	0	61	5	2
2013/1/13	lasa	6	-9	0	0	0	5	2
2013/1/13	kunming	14	1	0	0	57	5	2
2013/1/13	hangzhou	18	6	59	61	64	3	2
2013/1/13	wuhan	29	15	57	59	63	3	2
2013/1/13	shenyang	-5	-18	63	57	57	2	2
2013/1/13	jinan	6	-1	57	57	59	2	2
2013/1/13	haikou	19	14	0	0	61	4	2
2013/1/13	shijiazhuang	0	-7	57	0	59	2	2
2013/1/13	fuzhou	16	9	57	0	57	4	2
2013/1/13	xining	4	-18	61	0	57	2	2
2013/1/13	xian	7	-3	63	61	63	2	2
2013/1/13	guiyang	14	-2	57	0	64	5	2
2013/1/13	zhengzhou	5	0	63	57	74	3	2
2013/1/13	chongqing	14	4	57	0	59	4	2
2013/1/13	yinchuan	4	-12	0	0	57	2	2
2013/1/13	changchun	-11	-24	61	0	61	1	2
2013/1/13	tianjin	17	3	63	59	61	2	2
2013/1/14	wulumuqi	-1	-15	0	0	57	1	2
2013/1/14	lanzhou	0	-8	57	0	57	2	2
2013/1/14	beijing	2	-7	82	66	72	2	2
2013/1/14	shanghai	10	3	63	66	74	3	2
2013/1/14	nanjing	10	0	0	59	0	3	2
2013/1/14	nanning	16	8	57	0	63	4	2
2013/1/14	nanchang	12	5	0	0	64	3	2
2013/1/14	hefei	21	7	0	0	70	3	2
2013/1/14	huhehaote	-2	-14	0	0	59	2	2
2013/1/14	haerbin	-18	-27	0	0	59	1	2
2013/1/14	taiyuan	30	13	0	57	57	2	2
2013/1/14	guangzhou	18	8	61	61	66	4	2
2013/1/14	chengdu	9	3	57	63	57	5	2
2013/1/14	lasa	7	-7	0	0	0	5	2
2013/1/14	kunming	15	1	57	0	57	5	2
2013/1/14	hangzhou	15	7	59	59	61	3	2
2013/1/14	wuhan	31	17	63	59	70	3	2
2013/1/14	shenyang	-3	-18	59	0	61	2	2
2013/1/14	jinan	4	-3	64	57	63	2	2
2013/1/14	haikou	19	15	0	0	57	4	2
2013/1/14	shijiazhuang	0	-8	0	0	57	2	2
2013/1/14	fuzhou	17	8	57	57	61	4	2
2013/1/14	xining	0	-13	0	0	57	2	2
2013/1/14	xian	6	-5	57	59	63	2	2
2013/1/14	guiyang	11	2	0	0	57	5	2
2013/1/14	zhengzhou	6	-3	61	0	68	3	2
2013/1/14	chongqing	11	4	68	57	61	4	2
2013/1/14	yinchuan	2	-9	0	0	0	2	2
2013/1/14	changchun	-16	-22	0	0	59	1	2
2013/1/14	tianjin	22	4	61	57	82	2	2
2013/1/15	wulumuqi	2	-15	0	0	57	1	2
2013/1/15	lanzhou	4	-10	57	0	0	2	2
2013/1/15	beijing	1	-5	85	63	72	2	2
2013/1/15	shanghai	9	3	63	63	63	3	2
2013/1/15	nanjing	9	1	57	64	59	3	2
2013/1/15	nanning	16	10	59	0	61	4	2
2013/1/15	nanchang	12	4	0	57	59	3	2
2013/1/15	hefei	21	5	57	0	57	3	2
2013/1/15	huhehaote	-3	-12	0	0	57	2	2
2013/1/15	haerbin	-18	-30	57	0	59	1	2
2013/1/15	taiyuan	30	16	63	57	59	2	2
2013/1/15	guangzhou	20	8	61	63	72	4	2
2013/1/15	chengdu	9	1	63	61	63	5	3
2013/1/15	lasa	11	-9	0	0	0	5	2
2013/1/15	kunming	16	3	57	0	59	5	3
2013/1/15	hangzhou	15	7	59	66	61	3	2
2013/1/15	wuhan	32	17	59	57	61	3	2
2013/1/15	shenyang	-4	-19	59	57	57	2	2
2013/1/15	jinan	2	-3	63	74	66	2	2
2013/1/15	haikou	21	14	57	0	59	4	2
2013/1/15	shijiazhuang	-2	-8	57	0	57	2	2
2013/1/15	fuzhou	16	8	61	0	59	4	2
2013/1/15	xining	1	-15	0	0	0	2	2
2013/1/15	xian	7	-4	59	0	64	2	2
2013/1/15	guiyang	8	5	57	0	59	5	2
2013/1/15	zhengzhou	8	-1	61	64	66	3	2
2013/1/15	chongqing	10	7	63	0	0	4	2
2013/1/15	yinchuan	3	-11	0	0	59	2	2
2013/1/15	changchun	-16	-26	57	0	0	1	2
2013/1/15	tianjin	22	13	59	64	74	2	2
2013/1/16	wulumuqi	0	-16	0	0	61	1	2
2013/1/16	lanzhou	4	-9	0	0	57	2	2
2013/1/16	beijing	1	-7	76	63	80	2	2
2013/1/16	shanghai	8	3	68	63	70	3	2
2013/1/16	nanjing	7	-1	59	0	59	3	2
2013/1/16	nanning	16	12	63	0	61	4	2
2013/1/16	nanchang	11	5	0	0	57	3	2
2013/1/16	hefei	14	6	0	0	61	3	2
2013/1/16	huhehaote	-7	-16	57	0	0	2	2
2013/1/16	haerbin	-20	-31	0	0	59	1	2
2013/1/16	taiyuan	30	14	61	0	0	2	2
2013/1/16	guangzhou	20	10	59	57	64	4	2
2013/1/16	chengdu	11	3	57	0	68	5	3
2013/1/16	lasa	11	-8	0	0	0	5	2
2013/1/16	kunming	16	3	59	0	0	5	3
2013/1/16	hangzhou	18	8	61	61	66	3	2
2013/1/16	wuhan	29	20	59	61	66	3	2
2013/1/16	shenyang	-6	-18	59	0	57	2	2
2013/1/16	jinan	1	-5	61	57	70	2	2
2013/1/16	haikou	22	15	57	0	0	4	2
2013/1/16	shijiazhuang	-1	-9	0	57	0	2	2
2013/1/16	fuzhou	16	8	0	59	0	4	2
2013/1/16	xining	1	-17	0	0	0	2	2
2013/1/16	xian	9	-3	61	57	66	2	2
2013/1/16	guiyang	8	5	0	0	61	5	2
2013/1/16	zhengzhou	10	-2	59	0	63	3	2
2013/1/16	chongqing	10	6	59	63	61	4	2
2013/1/16	yinchuan	2	-11	0	0	0	2	2
2013/1/16	changchun	-17	-24	0	59	57	1	2
2013/1/16	tianjin	24	13	72	59	85	2	2
2013/1/17	wulumuqi	0	-15	0	0	59	1	2
2013/1/17	lanzhou	7	-7	57	0	0	2	2
2013/1/17	beijing	2	-9	85	57	66	2	2
2013/1/17	shanghai	5	1	66	57	64	3	2
2013/1/17	nanjing	4	-2	64	59	64	3	2
2013/1/17	nanning	15	10	59	0	82	4	2
2013/1/17	nanchang	9	4	0	0	64	3	2
2013/1/17	hefei	16	5	0	57	59	3	2
2013/1/17	huhehaote	-3	-14	57	0	0	2	2
2013/1/17	haerbin	-17	-31	0	57	59	1	2
2013/1/17	taiyuan	31	14	0	0	59	2	2
2013/1/17	guangzhou	18	12	59	64	74	4	2
2013/1/17	chengdu	12	3	57	57	61	5	3
2013/1/17	lasa	13	-7	0	0	0	5	2
2013/1/17	kunming	11	3	0	0	59	5	3
2013/1/17	hangzhou	17	8	57	63	68	3	2
2013/1/17	wuhan	27	18	59	59	59	3	2
2013/1/17	shenyang	-3	-15	61	59	59	2	2
2013/1/17	jinan	3	-6	57	0	0	2	2
2013/1/17	haikou	22	18	0	57	57	4	2
2013/1/17	shijiazhuang	0	-10	59	57	68	2	2
2013/1/17	fuzhou	13	9	57	0	63	4	2
2013/1/17	xining	7	-16	59	0	0	2	2
2013/1/17	xian	8	-3	61	59	0	2	2
2013/1/17	guiyang	6	3	61	72	57	5	2
2013/1/17	zhengzhou	11	0	57	57	66	3	2
2013/1/17	chongqing	10	6	0	57	70	4	2
2013/1/17	yinchuan	4	-12	57	0	59	2	2
2013/1/17	changchun	-15	-26	0	0	61	1	2
2013/1/17	tianjin	11	7	59	57	82	2	2
2013/1/18	wulumuqi	4	-14	0	57	59	1	2
2013/1/18	lanzhou	6	-7	0	57	59	2	2
2013/1/18	beijing	3	-8	80	61	68	2	2
2013/1/18	shanghai	6	-1	64	61	63	3	2
2013/1/18	nanjing	5	-4	57	0	66	3	2
2013/1/18	nanning	16	9	57	0	64	4	2
2013/1/18	nanchang	9	1	0	57	61	3	2
2013/1/18	hefei	19	4	59	0	61	3	2
2013/1/18	huhehaote	-3	-15	0	0	0	2	2
2013/1/18	haerbin	-14	-25	0	61	61	1	2
2013/1/18	taiyuan	31	15	57	59	59	2	2
2013/1/18	guangzhou	16	8	64	61	66	4	2
2013/1/18	chengdu	11	3	0	57	59	5	3
2013/1/18	lasa	11	-5	0	0	0	5	2
2013/1/18	kunming	13	3	59	0	63	5	2
2013/1/18	hangzhou	15	9	59	0	64	3	2
2013/1/18	wuhan	25	14	57	0	64	3	2
2013/1/18	shenyang	0	-15	57	57	61	2	2
2013/1/18	jinan	6	-4	0	57	64	2	2
2013/1/18	haikou	18	13	0	0	61	4	2
2013/1/18	shijiazhuang	5	-6	0	57	59	2	2
2013/1/18	fuzhou	12	3	57	0	64	4	2
2013/1/18	xining	10	-16	0	0	0	2	2
2013/1/18	xian	6	-3	0	63	64	2	2
2013/1/18	guiyang	8	2	57	59	63	5	2
2013/1/18	zhengzhou	9	1	57	0	57	3	2
2013/1/18	chongqing	13	7	0	0	59	4	2
2013/1/18	yinchuan	4	-10	0	0	0	2	2
2013/1/18	changchun	-10	-21	0	57	59	1	2
2013/1/18	tianjin	23	4	57	0	70	2	2
2013/1/19	wulumuqi	1	-15	0	0	57	1	2
2013/1/19	lanzhou	2	-5	57	0	59	2	2
2013/1/19	beijing	2	-7	76	64	74	2	2
2013/1/19	shanghai	10	0	59	64	57	3	2
2013/1/19	nanjing	9	-2	57	0	61	3	2
2013/1/19	nanning	15	10	0	0	57	4	2
2013/1/19	nanchang	12	1	0	57	61	3	2
2013/1/19	hefei	21	7	57	0	0	3	2
2013/1/19	huhehaote	-3	-10	57	0	61	2	2
2013/1/19	haerbin	-11	-21	0	57	59	1	2
2013/1/19	taiyuan	29	14	57	0	61	2	2
2013/1/19	guangzhou	18	7	59	57	72	4	2
2013/1/19	chengdu	9	5	57	57	57	5	3
2013/1/19	lasa	10	-5	0	0	0	5	2
2013/1/19	kunming	18	2	0	0	57	5	2
2013/1/19	hangzhou	9	5	0	57	68	3	2
2013/1/19	wuhan	19	14	57	57	59	3	2
2013/1/19	shenyang	0	-13	57	57	59	2	2
2013/1/19	jinan	5	-2	57	59	63	2	2
2013/1/19	haikou	18	14	0	0	64	4	2
2013/1/19	shijiazhuang	2	-6	0	57	61	2	2
2013/1/19	fuzhou	18	5	63	0	59	4	2
2013/1/19	xining	7	-12	0	0	0	2	2
2013/1/19	xian	5	-3	57	59	59	2	2
2013/1/19	guiyang	9	3	57	0	61	5	2
2013/1/19	zhengzhou	10	0	57	57	72	3	2
2013/1/19	chongqing	13	7	0	59	63	4	2
2013/1/19	yinchuan	0	-9	0	0	57	2	2
2013/1/19	changchun	-9	-20	57	0	0	1	2
2013/1/19	tianjin	29	12	61	57	64	2	2
2013/1/20	wulumuqi	0	-19	57	59	61	1	2
2013/1/20	lanzhou	-1	-7	0	0	0	2	2
2013/1/20	beijing	-2	-4	85	61	76	2	2
2013/1/20	shanghai	12	6	66	61	57	3	2
2013/1/20	nanjing	9	3	0	0	59	3	2
2013/1/20	nanning	20	14	57	0	70	4	3
2013/1/20	nanchang	14	4	0	0	59	3	2
2013/1/20	hefei	23	7	57	0	61	3	2
2013/1/20	huhehaote	-4	-7	0	57	57	2	2
2013/1/20	haerbin	-8	-26	0	0	57	1	2
2013/1/20	taiyuan	29	14	0	57	0	2	2
2013/1/20	guangzhou	21	12	61	61	66	4	2
2013/1/20	chengdu	10	6	59	0	64	5	3
2013/1/20	lasa	10	-4	0	0	0	5	2
2013/1/20	kunming	20	3	0	0	68	5	3
2013/1/20	hangzhou	12	4	59	61	72	3	2
2013/1/20	wuhan	23	17	66	57	66	3	2
2013/1/20	shenyang	2	-13	57	0	59	2	2
2013/1/20	jinan	2	-1	59	0	63	2	2
2013/1/20	haikou	23	17	0	0	0	4	2
2013/1/20	shijiazhuang	-1	-5	0	0	61	2	2
2013/1/20	fuzhou	18	7	0	0	63	4	2
2013/1/20	xining	-2	-11	0	0	0	2	2
2013/1/20	xian	2	-2	57	0	63	2	2
2013/1/20	guiyang	10	5	57	0	0	5	2
2013/1/20	zhengzhou	7	0	59	0	63	3	2
2013/1/20	chongqing	11	8	59	0	59	4	2
2013/1/20	yinchuan	-1	-6	0	0	57	2	2
2013/1/20	changchun	-11	-23	0	0	63	1	2
2013/1/20	tianjin	25	12	61	59	72	2	2
2013/1/21	wulumuqi	0	-14	0	0	63	1	2
2013/1/21	lanzhou	2	-9	0	0	0	2	2
2013/1/21	beijing	3	-6	108	66	70	2	2
2013/1/21	shanghai	11	8	64	66	64	3	2
2013/1/21	nanjing	7	4	57	57	61	3	2
2013/1/21	nanning	21	16	0	0	70	4	3
2013/1/21	nanchang	10	6	0	0	59	3	2
2013/1/21	hefei	25	9	61	63	57	3	2
2013/1/21	huhehaote	-2	-9	57	59	59	2	2
2013/1/21	haerbin	-12	-16	0	57	59	1	2
2013/1/21	taiyuan	29	13	57	0	59	2	2
2013/1/21	guangzhou	21	15	70	63	70	4	2
2013/1/21	chengdu	11	5	59	57	68	5	3
2013/1/21	lasa	7	-7	0	0	0	5	2
2013/1/21	kunming	18	4	57	57	57	5	2
2013/1/21	hangzhou	12	6	63	59	68	3	2
2013/1/21	wuhan	24	18	57	59	66	3	2
2013/1/21	shenyang	6	-10	0	66	59	2	2
2013/1/21	jinan	2	-1	63	0	64	2	2
2013/1/21	haikou	24	17	0	0	59	4	2
2013/1/21	shijiazhuang	0	-5	57	0	64	2	2
2013/1/21	fuzhou	22	12	57	57	59	4	2
2013/1/21	xining	1	-15	57	0	0	2	2
2013/1/21	xian	6	-2	61	63	66	2	2
2013/1/21	guiyang	9	6	57	57	63	5	2
2013/1/21	zhengzhou	1	0	61	57	66	3	2
2013/1/21	chongqing	11	9	0	59	64	4	2
2013/1/21	yinchuan	0	-10	0	0	0	2	2
2013/1/21	changchun	-11	-17	57	59	59	1	2
2013/1/21	tianjin	31	16	59	61	66	2	2
2013/1/22	wulumuqi	2	-19	0	0	59	1	2
2013/1/22	lanzhou	3	-9	57	0	0	2	2
2013/1/22	beijing	2	-7	93	66	72	2	2
2013/1/22	shanghai	7	4	70	66	63	3	2
2013/1/22	nanjing	7	1	59	57	0	3	2
2013/1/22	nanning	21	16	0	0	61	4	3
2013/1/22	nanchang	8	5	57	0	61	3	2
2013/1/22	hefei	29	13	61	0	57	3	2
2013/1/22	huhehaote	0	-7	0	57	57	2	2
2013/1/22	haerbin	-13	-25	57	0	57	1	2
2013/1/22	taiyuan	31	14	57	0	57	2	2
2013/1/22	guangzhou	21	16	66	0	64	4	2
2013/1/22	chengdu	12	2	61	59	66	5	3
2013/1/22	lasa	7	-7	0	0	0	5	2
2013/1/22	kunming	20	2	59	57	64	5	2
2013/1/22	hangzhou	16	9	64	57	66	3	2
2013/1/22	wuhan	22	16	61	63	72	3	2
2013/1/22	shenyang	6	-5	59	0	61	2	3
2013/1/22	jinan	2	-4	57	57	61	2	2
2013/1/22	haikou	24	19	57	0	0	4	2
2013/1/22	shijiazhuang	1	-6	0	61	63	2	2
2013/1/22	fuzhou	16	11	0	57	64	4	2
2013/1/22	xining	4	-16	59	0	57	2	2
2013/1/22	xian	10	-3	59	61	61	2	2
2013/1/22	guiyang	8	4	57	57	61	5	2
2013/1/22	zhengzhou	4	0	63	0	61	3	2
2013/1/22	chongqing	11	6	57	57	57	4	2
2013/1/22	yinchuan	3	-10	0	0	63	2	2
2013/1/22	changchun	-11	-22	0	0	61	1	2
2013/1/22	tianjin	29	16	57	57	59	2	2
2013/1/23	wulumuqi	0	-17	0	0	61	1	2
2013/1/23	lanzhou	3	-9	57	59	59	2	2
2013/1/23	beijing	2	-7	80	63	82	2	2
2013/1/23	shanghai	9	2	64	63	70	3	2
2013/1/23	nanjing	10	-1	57	59	61	3	2
2013/1/23	nanning	19	13	57	0	57	4	3
2013/1/23	nanchang	10	4	57	57	0	3	2
2013/1/23	hefei	28	13	0	57	59	3	2
2013/1/23	huhehaote	-5	-10	0	0	61	2	2
2013/1/23	haerbin	-8	-23	0	0	64	1	2
2013/1/23	taiyuan	32	16	0	0	59	2	2
2013/1/23	guangzhou	25	12	63	61	78	4	2
2013/1/23	chengdu	14	2	59	57	63	5	3
2013/1/23	lasa	6	-9	0	0	0	5	2
2013/1/23	kunming	20	2	61	0	57	5	2
2013/1/23	hangzhou	13	7	61	0	63	3	2
2013/1/23	wuhan	21	11	66	57	66	3	2
2013/1/23	shenyang	0	-10	0	0	61	2	2
2013/1/23	jinan	6	-4	57	59	61	2	2
2013/1/23	haikou	23	19	0	0	59	4	2
2013/1/23	shijiazhuang	-1	-7	0	0	63	2	2
2013/1/23	fuzhou	14	10	0	0	59	4	2
2013/1/23	xining	5	-19	57	57	0	2	2
2013/1/23	xian	10	-2	59	57	0	2	2
2013/1/23	guiyang	8	2	0	0	59	5	2
2013/1/23	zhengzhou	1	-1	59	63	66	3	2
2013/1/23	chongqing	13	7	59	57	66	4	2
2013/1/23	yinchuan	2	-9	0	0	59	2	2
2013/1/23	changchun	-9	-19	0	0	57	1	2
2013/1/23	tianjin	20	6	59	57	66	2	2
2013/1/24	wulumuqi	1	-17	0	0	57	1	2
2013/1/24	lanzhou	4	-10	57	0	61	2	2
2013/1/24	beijing	3	-6	80	63	93	2	2
2013/1/24	shanghai	11	3	70	63	70	3	2
2013/1/24	nanjing	9	1	66	61	64	3	2
2013/1/24	nanning	16	12	57	57	59	4	3
2013/1/24	nanchang	9	3	0	0	57	3	2
2013/1/24	hefei	25	15	57	0	57	3	2
2013/1/24	huhehaote	-5	-13	0	0	57	2	2
2013/1/24	haerbin	-19	-24	0	57	57	1	2
2013/1/24	taiyuan	35	17	0	0	61	2	2
2013/1/24	guangzhou	23	13	63	61	64	4	2
2013/1/24	chengdu	14	3	57	0	64	5	3
2013/1/24	lasa	7	-9	0	0	0	5	2
2013/1/24	kunming	19	3	0	59	68	5	2
2013/1/24	hangzhou	11	0	72	59	74	3	2
2013/1/24	wuhan	21	13	57	64	68	3	2
2013/1/24	shenyang	-1	-12	61	57	61	2	2
2013/1/24	jinan	3	-5	57	61	63	2	2
2013/1/24	haikou	23	18	0	0	59	4	2
2013/1/24	shijiazhuang	4	-5	57	57	0	2	2
2013/1/24	fuzhou	14	10	0	0	66	4	2
2013/1/24	xining	5	-16	0	0	57	2	2
2013/1/24	xian	10	-3	59	57	0	2	2
2013/1/24	guiyang	6	3	0	57	0	5	2
2013/1/24	zhengzhou	1	-5	61	0	70	3	2
2013/1/24	chongqing	14	6	63	0	64	4	2
2013/1/24	yinchuan	4	-10	0	0	57	2	2
2013/1/24	changchun	-11	-23	0	59	0	1	2
2013/1/24	tianjin	19	8	61	61	74	2	2
2013/1/25	lanzhou	6	-9	0	0	63	2	2
2013/1/25	beijing	-1	-9	64	59	83	2	2
2013/1/25	shanghai	9	1	63	59	59	3	2
2013/1/25	nanjing	9	-2	59	57	61	3	2
2013/1/25	nanning	13	11	63	0	68	4	2
2013/1/25	nanchang	11	3	0	0	57	3	2
2013/1/25	hefei	23	11	57	0	61	3	2
2013/1/25	huhehaote	-4	-15	57	57	63	2	2
2013/1/25	haerbin	-21	-27	59	57	57	1	2
2013/1/25	taiyuan	32	20	0	0	63	2	2
2013/1/25	guangzhou	21	13	66	70	63	4	2
2013/1/25	chengdu	16	2	64	0	61	5	3
2013/1/25	lasa	6	-10	0	0	0	5	2
2013/1/25	kunming	19	2	0	57	59	5	2
2013/1/25	hangzhou	8	0	57	61	63	3	2
2013/1/25	wuhan	24	17	57	0	63	3	2
2013/1/25	shenyang	-1	-11	57	57	61	2	2
2013/1/25	jinan	4	-5	57	57	61	2	2
2013/1/25	haikou	22	17	0	0	61	4	2
2013/1/25	shijiazhuang	1	-9	59	0	0	2	2
2013/1/25	fuzhou	15	9	57	0	61	4	2
2013/1/25	xining	4	-16	57	0	57	2	2
2013/1/25	xian	12	-2	57	61	64	2	2
2013/1/25	guiyang	7	3	0	0	61	5	2
2013/1/25	zhengzhou	5	-3	61	0	63	3	2
2013/1/25	chongqing	12	7	57	57	59	4	2
2013/1/25	yinchuan	5	-9	57	0	59	2	2
2013/1/25	changchun	-20	-28	59	0	61	1	2
2013/1/25	tianjin	14	8	64	0	78	2	2
2013/1/26	wulumuqi	-1	-18	0	0	57	1	2
2013/1/26	lanzhou	6	-7	0	0	0	2	2
2013/1/26	beijing	1	-8	68	59	72	2	2
2013/1/26	shanghai	11	1	61	59	0	3	2
2013/1/26	nanjing	11	-1	61	0	59	3	2
2013/1/26	nanning	14	11	0	57	64	4	3
2013/1/26	nanchang	13	6	57	0	57	3	2
2013/1/26	hefei	25	13	0	0	57	3	2
2013/1/26	huhehaote	-3	-13	0	0	57	2	2
2013/1/26	haerbin	-18	-27	0	57	59	1	2
2013/1/26	taiyuan	28	14	0	0	57	2	2
2013/1/26	guangzhou	21	11	59	61	76	4	2
2013/1/26	chengdu	15	3	59	57	64	5	3
2013/1/26	lasa	7	-10	0	0	0	5	2
2013/1/26	kunming	18	3	59	0	61	5	2
2013/1/26	hangzhou	13	3	57	57	66	3	2
2013/1/26	wuhan	28	16	63	57	0	3	2
2013/1/26	shenyang	-8	-20	57	0	57	2	2
2013/1/26	jinan	5	-4	0	57	66	2	2
2013/1/26	haikou	23	17	0	0	59	4	2
2013/1/26	shijiazhuang	1	-7	63	0	0	2	2
2013/1/26	fuzhou	13	8	59	0	66	4	2
2013/1/26	xining	5	-14	59	0	59	2	2
2013/1/26	xian	13	-2	61	63	63	2	2
2013/1/26	guiyang	10	4	57	0	59	5	2
2013/1/26	zhengzhou	6	-4	63	0	68	3	2
2013/1/26	chongqing	16	6	59	57	61	4	2
2013/1/26	yinchuan	8	-8	0	0	0	2	2
2013/1/26	changchun	-17	-27	57	0	63	1	2
2013/1/26	tianjin	11	7	63	59	85	2	2
2013/1/27	lanzhou	6	-8	0	0	0	2	2
2013/1/27	beijing	2	-8	64	59	91	2	2
2013/1/27	shanghai	8	2	61	59	57	3	2
2013/1/27	nanjing	9	-1	63	0	61	3	2
2013/1/27	nanning	13	10	61	0	64	4	2
2013/1/27	nanchang	12	4	0	57	0	3	2
2013/1/27	hefei	27	14	0	0	57	3	2
2013/1/27	huhehaote	-3	-12	59	0	0	2	2
2013/1/27	haerbin	-18	-28	57	0	59	1	2
2013/1/27	taiyuan	28	18	59	0	0	2	2
2013/1/27	guangzhou	18	13	57	59	72	4	2
2013/1/27	chengdu	16	3	0	0	59	5	3
2013/1/27	lasa	6	-9	0	0	0	5	2
2013/1/27	kunming	18	3	0	0	59	5	2
2013/1/27	hangzhou	15	7	0	57	61	3	2
2013/1/27	wuhan	24	17	57	0	61	3	2
2013/1/27	shenyang	-8	-18	59	57	64	2	2
2013/1/27	jinan	5	-4	57	0	63	2	2
2013/1/27	haikou	24	18	0	0	57	4	2
2013/1/27	shijiazhuang	1	-8	57	0	0	2	2
2013/1/27	fuzhou	15	6	0	59	61	4	2
2013/1/27	xining	4	-16	0	0	0	2	2
2013/1/27	xian	13	-1	59	57	59	2	2
2013/1/27	guiyang	10	4	0	0	0	5	2
2013/1/27	zhengzhou	10	-1	59	57	70	3	2
2013/1/27	chongqing	17	6	63	0	57	4	2
2013/1/27	yinchuan	8	-8	0	0	0	2	2
2013/1/27	changchun	-14	-25	57	0	57	1	2
2013/1/27	tianjin	22	7	59	0	76	2	2
2013/1/28	lanzhou	5	-8	0	61	61	2	2
2013/1/28	beijing	4	-6	83	63	70	2	2
2013/1/28	shanghai	11	1	66	63	57	3	2
2013/1/28	nanjing	12	-1	61	59	59	3	2
2013/1/28	nanning	18	13	61	0	59	4	2
2013/1/28	nanchang	14	5	0	0	59	3	2
2013/1/28	hefei	9	3	57	0	61	3	2
2013/1/28	huhehaote	1	-10	0	57	0	2	2
2013/1/28	haerbin	-12	-23	0	0	63	1	2
2013/1/28	taiyuan	29	16	59	0	61	2	2
2013/1/28	guangzhou	23	10	61	61	82	4	2
2013/1/28	chengdu	15	5	63	63	57	5	3
2013/1/28	lasa	7	-11	0	0	0	5	2
2013/1/28	kunming	18	3	0	57	61	5	2
2013/1/28	hangzhou	17	6	57	59	66	3	2
2013/1/28	wuhan	20	15	57	0	63	3	2
2013/1/28	shenyang	-7	-20	0	0	64	2	2
2013/1/28	jinan	7	0	0	57	66	2	2
2013/1/28	haikou	21	17	57	0	57	4	2
2013/1/28	shijiazhuang	1	-6	57	0	61	2	2
2013/1/28	fuzhou	16	5	63	57	59	4	2
2013/1/28	xining	7	-16	0	0	0	2	2
2013/1/28	xian	12	-1	59	59	59	2	2
2013/1/28	guiyang	12	5	0	0	59	5	2
2013/1/28	zhengzhou	12	-1	61	57	63	3	2
2013/1/28	chongqing	15	9	57	0	59	4	2
2013/1/28	yinchuan	9	-8	0	0	0	2	2
2013/1/28	changchun	-9	-21	59	0	57	1	2
2013/1/28	tianjin	20	12	72	57	64	2	2
2013/1/29	wulumuqi	-2	-17	57	59	57	1	2
2013/1/29	lanzhou	7	-7	57	0	57	2	2
2013/1/29	beijing	4	-5	82	64	93	2	2
2013/1/29	shanghai	14	6	64	64	63	3	2
2013/1/29	nanjing	15	5	61	57	59	3	2
2013/1/29	nanning	19	13	57	57	63	4	3
2013/1/29	nanchang	16	6	57	0	59	3	2
2013/1/29	hefei	14	4	57	0	61	3	2
2013/1/29	huhehaote	2	-9	61	57	59	2	2
2013/1/29	haerbin	-8	-18	61	57	61	1	2
2013/1/29	taiyuan	31	15	57	0	57	2	2
2013/1/29	guangzhou	22	10	63	64	66	4	2
2013/1/29	chengdu	15	6	63	0	66	5	3
2013/1/29	lasa	6	-10	0	0	0	5	2
2013/1/29	kunming	18	4	0	0	59	5	2
2013/1/29	hangzhou	15	6	57	59	72	3	2
2013/1/29	wuhan	23	16	61	59	0	3	2
2013/1/29	shenyang	-3	-14	0	61	63	2	2
2013/1/29	jinan	5	-1	68	59	59	2	2
2013/1/29	haikou	23	18	0	57	61	4	2
2013/1/29	shijiazhuang	0	-5	57	0	59	2	2
2013/1/29	fuzhou	19	8	57	0	63	4	2
2013/1/29	xining	6	-13	57	0	0	2	2
2013/1/29	xian	11	0	59	59	61	2	2
2013/1/29	guiyang	14	7	70	57	61	5	2
2013/1/29	zhengzhou	7	-3	70	57	61	3	2
2013/1/29	chongqing	15	7	57	0	64	4	2
2013/1/29	yinchuan	8	-7	0	0	0	2	2
2013/1/29	changchun	-5	-14	0	57	61	1	2
2013/1/29	tianjin	22	10	63	59	74	2	2
2013/1/30	wulumuqi	-1	-20	0	59	64	1	2
2013/1/30	lanzhou	9	-6	0	0	61	2	2
2013/1/30	beijing	0	-4	82	78	76	2	2
2013/1/30	shanghai	15	6	63	78	72	3	2
2013/1/30	nanjing	17	4	59	61	59	3	3
2013/1/30	nanning	20	16	57	0	66	4	3
2013/1/30	nanchang	19	10	57	0	63	3	2
2013/1/30	hefei	13	5	57	57	61	3	2
2013/1/30	huhehaote	2	-7	59	0	61	2	2
2013/1/30	haerbin	-6	-17	57	57	66	1	2
2013/1/30	taiyuan	33	17	57	0	63	2	2
2013/1/30	guangzhou	23	12	66	61	68	4	2
2013/1/30	chengdu	16	6	57	59	66	5	3
2013/1/30	lasa	5	-9	57	0	0	5	2
2013/1/30	kunming	17	4	57	0	59	5	3
2013/1/30	hangzhou	15	8	59	59	63	3	2
2013/1/30	wuhan	25	18	59	0	59	3	2
2013/1/30	shenyang	-2	-16	57	59	61	2	2
2013/1/30	jinan	4	-1	0	66	63	2	2
2013/1/30	haikou	25	19	0	0	61	4	2
2013/1/30	shijiazhuang	0	-5	57	0	61	2	2
2013/1/30	fuzhou	21	11	57	0	57	4	2
2013/1/30	xining	8	-13	57	0	0	2	2
2013/1/30	xian	11	2	59	57	78	2	2
2013/1/30	guiyang	14	8	0	59	61	5	2
2013/1/30	zhengzhou	9	0	57	61	68	3	2
2013/1/30	chongqing	13	9	59	59	61	4	2
2013/1/30	yinchuan	9	-5	0	0	57	2	2
2013/1/30	changchun	-1	-6	61	57	57	1	2
2013/1/30	tianjin	27	15	63	63	89	2	2
2013/1/31	wulumuqi	0	-20	57	0	64	1	2
2013/1/31	lanzhou	6	-5	0	57	57	2	2
2013/1/31	beijing	0	-3	91	63	91	2	2
2013/1/31	shanghai	17	9	64	63	66	3	2
2013/1/31	nanjing	14	9	63	61	59	3	3
2013/1/31	nanning	20	16	61	57	66	4	3
2013/1/31	nanchang	19	10	0	0	61	3	2
2013/1/31	hefei	6	4	59	0	59	3	2
2013/1/31	huhehaote	2	-5	57	0	0	2	2
2013/1/31	haerbin	-1	-11	59	57	70	1	2
2013/1/31	taiyuan	35	13	57	0	61	2	2
2013/1/31	guangzhou	23	13	63	61	80	4	2
2013/1/31	chengdu	17	5	57	0	66	5	3
2013/1/31	lasa	8	-7	0	0	0	5	3
2013/1/31	kunming	19	3	0	0	57	5	3
2013/1/31	hangzhou	16	4	63	0	66	3	2
2013/1/31	wuhan	26	19	61	0	64	3	2
2013/1/31	shenyang	-5	-18	0	57	61	2	2
2013/1/31	jinan	4	2	59	63	61	2	2
2013/1/31	haikou	26	19	57	57	63	4	2
2013/1/31	shijiazhuang	-1	-4	0	59	63	2	2
2013/1/31	fuzhou	20	11	0	0	64	4	2
2013/1/31	xining	8	-12	59	0	57	2	2
2013/1/31	xian	10	2	59	63	87	2	2
2013/1/31	guiyang	19	12	0	0	59	5	2
2013/1/31	zhengzhou	14	2	66	61	72	3	2
2013/1/31	chongqing	16	9	57	0	66	4	2
2013/1/31	yinchuan	6	-4	0	0	57	2	2
2013/1/31	changchun	1	-5	0	0	0	1	2
2013/1/31	tianjin	29	17	59	0	80	2	2
2013/2/1	wulumuqi	0	-19	0	0	64	1	2
2013/2/1	lanzhou	6	-5	0	0	57	2	2
2013/2/1	beijing	4	-3	78	66	85	2	2
2013/2/1	shanghai	16	10	72	66	64	3	2
2013/2/1	nanjing	14	10	59	57	59	3	3
2013/2/1	nanning	22	17	0	57	61	4	3
2013/2/1	nanchang	17	12	57	0	0	3	2
2013/2/1	hefei	6	3	0	0	63	3	2
2013/2/1	huhehaote	-2	-10	57	0	70	2	2
2013/2/1	haerbin	-2	-9	0	59	0	1	2
2013/2/1	taiyuan	34	17	57	0	61	2	2
2013/2/1	chengdu	16	5	66	63	64	5	2
2013/2/1	lasa	6	-7	0	0	57	5	2
2013/2/1	kunming	19	2	0	0	61	5	2
2013/2/1	hangzhou	3	-1	64	0	63	3	2
2013/2/1	wuhan	29	18	0	57	68	3	2
2013/2/1	shenyang	-3	-16	59	61	63	2	2
2013/2/1	jinan	4	-1	0	59	61	2	2
2013/2/1	haikou	26	18	0	0	63	4	2
2013/2/1	shijiazhuang	2	-5	0	57	0	2	2
2013/2/1	fuzhou	22	12	0	0	57	4	2
2013/2/1	xining	11	-13	57	57	57	2	2
2013/2/1	xian	10	1	0	61	70	2	2
2013/2/1	guiyang	20	13	0	57	57	5	2
2013/2/1	zhengzhou	18	6	61	57	72	3	2
2013/2/1	chongqing	17	9	0	0	61	4	2
2013/2/1	yinchuan	6	-8	0	0	63	2	2
2013/2/1	changchun	2	-13	0	0	64	1	2
2013/2/1	tianjin	29	12	64	59	78	2	2
2013/2/2	wulumuqi	0	-21	0	0	63	1	2
2013/2/2	lanzhou	11	-5	0	0	0	2	2
2013/2/2	beijing	2	-8	66	61	85	2	2
2013/2/2	shanghai	11	7	63	61	59	3	2
2013/2/2	nanjing	9	4	59	57	57	3	2
2013/2/2	nanning	25	18	59	59	68	4	3
2013/2/2	nanchang	17	13	61	0	59	3	2
2013/2/2	hefei	7	4	0	57	63	3	2
2013/2/2	huhehaote	0	-13	0	57	63	2	2
2013/2/2	haerbin	-15	-21	0	0	68	1	2
2013/2/2	taiyuan	33	18	0	59	59	2	2
2013/2/2	chengdu	15	7	57	0	63	5	2
2013/2/2	lasa	6	-8	0	0	57	5	2
2013/2/2	kunming	17	4	59	0	61	5	2
2013/2/2	hangzhou	3	-1	59	57	61	3	2
2013/2/2	wuhan	30	20	0	0	61	3	2
2013/2/2	shenyang	-4	-17	57	0	57	2	2
2013/2/2	jinan	4	-3	57	57	72	2	2
2013/2/2	haikou	25	19	0	0	0	4	2
2013/2/2	shijiazhuang	3	-6	57	0	61	2	2
2013/2/2	fuzhou	19	14	0	0	59	4	2
2013/2/2	xining	9	-13	57	0	0	2	2
2013/2/2	xian	8	1	59	0	66	2	2
2013/2/2	guiyang	20	11	0	0	64	5	2
2013/2/2	zhengzhou	18	2	61	57	63	3	2
2013/2/2	chongqing	14	10	57	0	70	4	2
2013/2/2	yinchuan	8	-8	0	0	57	2	2
2013/2/2	changchun	-11	-18	57	59	57	1	2
2013/2/2	tianjin	24	10	61	59	70	2	2
2013/2/3	wulumuqi	-1	-22	57	57	61	1	2
2013/2/3	lanzhou	11	-3	0	57	59	2	2
2013/2/3	beijing	-1	-6	72	59	72	2	2
2013/2/3	shanghai	13	6	59	59	64	3	2
2013/2/3	nanjing	11	4	57	59	59	3	2
2013/2/3	nanning	25	18	57	57	59	4	3
2013/2/3	nanchang	16	10	0	0	61	3	2
2013/2/3	hefei	14	3	0	57	59	3	2
2013/2/3	huhehaote	0	-6	57	0	59	2	2
2013/2/3	haerbin	-12	-24	0	57	59	1	2
2013/2/3	taiyuan	33	18	63	0	57	2	2
2013/2/3	chengdu	16	7	57	57	57	5	2
2013/2/3	lasa	8	-4	0	0	57	5	3
2013/2/3	kunming	18	5	0	0	64	5	3
2013/2/3	hangzhou	5	0	57	0	63	3	2
2013/2/3	wuhan	31	20	0	57	64	3	2
2013/2/3	shenyang	-6	-21	0	57	57	2	2
2013/2/3	jinan	2	0	59	57	63	2	2
2013/2/3	haikou	25	19	0	0	57	4	2
2013/2/3	shijiazhuang	0	-2	57	0	59	2	2
2013/2/3	fuzhou	17	12	57	0	63	4	2
2013/2/3	xining	11	-12	0	0	0	2	2
2013/2/3	xian	9	1	57	59	70	2	2
2013/2/3	guiyang	22	12	0	0	63	5	2
2013/2/3	zhengzhou	18	7	57	0	74	3	3
2013/2/3	chongqing	16	13	59	57	59	4	2
2013/2/3	yinchuan	9	-4	0	0	0	2	2
2013/2/3	changchun	-7	-18	0	0	57	1	2
2013/2/3	tianjin	29	16	59	59	74	2	2
2013/2/4	wulumuqi	-3	-24	0	59	64	1	2
2013/2/4	lanzhou	10	-3	0	0	57	2	2
2013/2/4	beijing	2	-5	63	64	93	2	2
2013/2/4	shanghai	12	8	61	64	57	3	2
2013/2/4	nanjing	11	6	64	57	57	3	3
2013/2/4	nanning	25	18	0	57	80	4	3
2013/2/4	nanchang	19	11	57	59	63	3	3
2013/2/4	hefei	20	5	61	59	64	3	2
2013/2/4	huhehaote	-1	-13	57	0	61	2	2
2013/2/4	haerbin	-14	-20	0	59	64	1	2
2013/2/4	taiyuan	30	17	57	0	68	2	2
2013/2/4	chengdu	18	8	61	0	63	5	2
2013/2/4	lasa	9	-8	0	0	0	5	3
2013/2/4	kunming	19	4	59	0	70	5	3
2013/2/4	hangzhou	4	2	57	59	61	3	2
2013/2/4	wuhan	27	19	59	57	66	3	2
2013/2/4	shenyang	-1	-14	57	0	63	2	2
2013/2/4	jinan	2	-2	0	61	66	2	2
2013/2/4	haikou	26	20	0	0	61	4	2
2013/2/4	shijiazhuang	1	-3	59	0	68	2	2
2013/2/4	fuzhou	22	13	0	0	59	4	2
2013/2/4	xining	11	-10	57	0	57	2	2
2013/2/4	xian	9	1	63	57	76	2	3
2013/2/4	guiyang	22	10	0	0	61	5	2
2013/2/4	zhengzhou	19	6	59	0	80	3	2
2013/2/4	chongqing	16	12	0	57	63	4	2
2013/2/4	yinchuan	7	-8	0	0	59	2	2
2013/2/4	changchun	-8	-17	0	57	61	1	2
2013/2/4	tianjin	26	11	57	59	76	2	2
2013/2/5	wulumuqi	-2	-22	0	0	66	1	2
2013/2/5	lanzhou	13	-4	0	0	59	2	2
2013/2/5	beijing	3	-7	97	59	101	2	2
2013/2/5	shanghai	9	6	57	59	63	3	2
2013/2/5	nanjing	6	4	57	64	66	3	2
2013/2/5	nanning	26	18	59	0	64	4	3
2013/2/5	nanchang	14	9	57	0	59	3	2
2013/2/5	hefei	17	12	57	57	66	3	2
2013/2/5	huhehaote	-5	-10	0	0	64	2	2
2013/2/5	haerbin	-11	-23	57	57	70	1	2
2013/2/5	taiyuan	33	13	0	0	64	2	2
2013/2/5	chengdu	18	6	57	57	68	5	2
2013/2/5	lasa	9	-6	0	0	59	5	3
2013/2/5	kunming	21	4	57	57	76	5	3
2013/2/5	hangzhou	13	1	57	0	87	3	2
2013/2/5	wuhan	27	21	63	0	76	3	2
2013/2/5	shenyang	5	-9	59	0	68	2	3
2013/2/5	jinan	0	-4	59	57	80	2	2
2013/2/5	haikou	26	21	0	0	64	4	2
2013/2/5	shijiazhuang	1	-4	57	57	72	2	2
2013/2/5	fuzhou	19	13	57	0	64	4	2
2013/2/5	xining	12	-11	0	0	61	2	2
2013/2/5	xian	10	1	0	0	78	2	2
2013/2/5	guiyang	23	14	0	57	66	5	2
2013/2/5	zhengzhou	12	0	68	0	99	3	2
2013/2/5	chongqing	18	10	57	0	78	4	2
2013/2/5	yinchuan	6	-7	0	0	61	2	2
2013/2/5	changchun	-8	-19	57	0	64	1	2
2013/2/5	tianjin	27	17	61	63	85	2	2
2013/2/6	wulumuqi	-3	-23	0	0	59	1	2
2013/2/6	lanzhou	10	-3	0	0	63	2	2
2013/2/6	beijing	3	-6	64	63	80	2	2
2013/2/6	shanghai	7	4	66	63	61	3	2
2013/2/6	nanjing	7	2	59	57	63	3	2
2013/2/6	nanning	26	19	57	0	68	4	3
2013/2/6	nanchang	13	7	0	0	68	3	2
2013/2/6	hefei	16	9	0	0	66	3	2
2013/2/6	huhehaote	-1	-11	0	0	66	2	2
2013/2/6	haerbin	-14	-18	57	0	76	1	2
2013/2/6	taiyuan	27	18	0	0	72	2	2
2013/2/6	chengdu	16	8	59	0	72	5	2
2013/2/6	lasa	9	-3	0	0	57	5	3
2013/2/6	kunming	23	6	0	0	85	5	3
2013/2/6	hangzhou	11	1	61	57	61	3	2
2013/2/6	wuhan	25	22	0	0	66	3	2
2013/2/6	shenyang	10	-8	57	57	64	2	3
2013/2/6	jinan	4	-3	0	61	89	2	2
2013/2/6	haikou	28	21	0	57	64	4	2
2013/2/6	shijiazhuang	1	-5	0	57	72	2	2
2013/2/6	fuzhou	17	12	57	0	64	4	2
2013/2/6	xining	8	-10	0	0	64	2	2
2013/2/6	xian	7	0	57	0	78	2	2
2013/2/6	guiyang	22	13	0	0	63	5	2
2013/2/6	zhengzhou	14	5	61	0	95	3	2
2013/2/6	chongqing	20	12	0	0	80	4	2
2013/2/6	yinchuan	6	-6	0	0	66	2	2
2013/2/6	changchun	-12	-21	57	0	68	1	2
2013/2/6	tianjin	24	18	57	63	93	2	2
2013/2/7	wulumuqi	-2	-20	0	0	68	1	2
2013/2/7	lanzhou	4	-3	0	0	59	2	2
2013/2/7	beijing	-3	-11	66	64	85	2	2
2013/2/7	shanghai	4	0	59	64	63	3	2
2013/2/7	nanjing	3	-1	0	57	61	3	2
2013/2/7	nanning	26	20	57	59	70	4	2
2013/2/7	nanchang	9	3	59	0	63	3	2
2013/2/7	hefei	16	7	59	61	59	3	2
2013/2/7	huhehaote	-4	-16	0	0	87	2	2
2013/2/7	haerbin	-18	-26	57	0	66	1	2
2013/2/7	taiyuan	31	17	0	0	64	2	2
2013/2/7	chengdu	13	6	0	0	72	5	2
2013/2/7	lasa	10	-3	0	0	59	5	3
2013/2/7	kunming	24	4	0	0	68	5	3
2013/2/7	hangzhou	11	2	57	57	70	3	2
2013/2/7	wuhan	30	23	0	0	68	3	2
2013/2/7	shenyang	5	-9	59	59	68	2	3
2013/2/7	jinan	-2	-8	59	0	87	2	2
2013/2/7	haikou	29	21	0	0	68	4	2
2013/2/7	shijiazhuang	0	-8	57	57	72	2	2
2013/2/7	fuzhou	13	10	59	0	64	4	2
2013/2/7	xining	1	-9	0	0	64	2	2
2013/2/7	xian	4	-1	0	0	80	2	2
2013/2/7	guiyang	16	9	0	57	63	5	2
2013/2/7	zhengzhou	16	0	57	0	101	3	2
2013/2/7	chongqing	16	13	59	57	83	4	2
2013/2/7	yinchuan	0	-8	57	0	57	2	2
2013/2/7	changchun	-18	-27	0	0	70	1	2
2013/2/7	tianjin	15	11	66	59	95	2	2
2013/2/8	wulumuqi	-1	-19	57	0	63	1	2
2013/2/8	lanzhou	5	-4	0	0	0	2	2
2013/2/8	beijing	-2	-12	72	57	91	2	2
2013/2/8	shanghai	3	0	61	57	57	3	2
2013/2/8	nanjing	-1	-5	0	0	63	3	2
2013/2/8	nanning	21	11	0	0	78	4	2
2013/2/8	nanchang	2	-1	0	0	66	3	2
2013/2/8	hefei	18	6	0	0	66	3	2
2013/2/8	huhehaote	-5	-15	0	0	63	2	2
2013/2/8	haerbin	-17	-29	0	0	68	1	2
2013/2/8	taiyuan	1	-12	0	0	59	2	2
2013/2/8	chengdu	9	3	0	0	63	5	2
2013/2/8	lasa	10	-3	0	0	0	5	3
2013/2/8	kunming	23	8	0	0	72	5	3
2013/2/8	hangzhou	36	27	59	57	78	3	3
2013/2/8	wuhan	31	22	64	0	68	3	3
2013/2/8	shenyang	9	-7	57	0	70	2	3
2013/2/8	jinan	-1	-10	57	0	70	2	2
2013/2/8	haikou	26	21	0	0	61	4	2
2013/2/8	shijiazhuang	1	-10	0	0	68	2	2
2013/2/8	fuzhou	9	6	0	0	68	4	2
2013/2/8	xining	1	-9	0	57	59	2	2
2013/2/8	xian	4	-1	0	59	82	2	2
2013/2/8	guiyang	4	-1	0	0	64	5	2
2013/2/8	zhengzhou	17	2	0	0	91	3	2
2013/2/8	chongqing	10	7	59	0	87	4	2
2013/2/8	yinchuan	4	-8	0	0	64	2	2
2013/2/8	changchun	-17	-27	0	0	64	1	2
2013/2/8	tianjin	14	10	61	64	101	2	2
2013/2/9	wulumuqi	0	-21	0	0	64	1	2
2013/2/9	lanzhou	12	-6	0	0	57	2	2
2013/2/9	beijing	0	-9	59	0	76	2	2
2013/2/9	shanghai	5	-1	57	0	59	3	2
2013/2/9	nanjing	3	-4	59	0	64	3	2
2013/2/9	nanning	9	6	59	0	68	4	2
2013/2/9	nanchang	2	-2	0	0	0	3	2
2013/2/9	hefei	20	7	0	0	61	3	2
2013/2/9	huhehaote	-2	-9	0	0	64	2	2
2013/2/9	haerbin	-16	-26	0	0	64	1	2
2013/2/9	taiyuan	3	-13	0	0	59	2	2
2013/2/9	chengdu	11	2	0	57	64	5	2
2013/2/9	lasa	10	-4	0	0	57	5	3
2013/2/9	kunming	23	6	0	0	66	5	3
2013/2/9	hangzhou	38	27	0	0	68	3	3
2013/2/9	wuhan	31	22	0	57	72	3	3
2013/2/9	shenyang	10	-8	59	0	66	2	3
2013/2/9	jinan	4	-5	57	57	80	2	2
2013/2/9	haikou	21	18	0	0	59	4	2
2013/2/9	shijiazhuang	3	-7	0	0	70	2	2
2013/2/9	fuzhou	9	4	57	0	64	4	2
2013/2/9	xining	6	-13	0	0	57	2	2
2013/2/9	xian	8	-3	0	0	70	2	2
2013/2/9	guiyang	5	-1	57	0	68	5	2
2013/2/9	zhengzhou	18	3	59	57	74	3	2
2013/2/9	chongqing	9	5	0	0	70	4	2
2013/2/9	yinchuan	8	-6	0	0	63	2	2
2013/2/9	changchun	-14	-23	0	0	66	1	2
2013/2/9	tianjin	16	5	61	57	82	2	2
2013/2/10	wulumuqi	-5	-16	0	0	64	1	2
2013/2/10	lanzhou	7	-5	0	0	61	2	2
2013/2/10	beijing	-1	-6	61	61	93	2	2
2013/2/10	shanghai	8	0	0	61	0	3	2
2013/2/10	nanjing	7	-4	57	0	59	3	2
2013/2/10	nanning	13	8	0	0	66	4	2
2013/2/10	nanchang	4	0	57	0	63	3	2
2013/2/10	hefei	22	12	57	0	59	3	2
2013/2/10	huhehaote	-2	-11	0	0	66	2	2
2013/2/10	haerbin	-16	-25	59	57	70	1	2
2013/2/10	taiyuan	2	-9	63	0	64	2	2
2013/2/10	chengdu	11	2	57	0	64	5	2
2013/2/10	lasa	12	-5	0	0	0	5	3
2013/2/10	kunming	23	6	61	0	66	5	3
2013/2/10	hangzhou	37	27	57	0	61	3	3
2013/2/10	wuhan	17	7	59	0	61	3	3
2013/2/10	shenyang	7	-5	0	0	59	2	3
2013/2/10	jinan	2	-4	59	59	76	2	2
2013/2/10	haikou	21	15	0	0	57	4	2
2013/2/10	shijiazhuang	-1	-7	59	0	68	2	2
2013/2/10	fuzhou	11	7	0	0	63	4	2
2013/2/10	xining	7	-13	59	0	59	2	2
2013/2/10	xian	8	-1	0	0	80	2	2
2013/2/10	guiyang	10	2	61	57	66	5	2
2013/2/10	zhengzhou	15	3	57	0	106	3	2
2013/2/10	chongqing	13	5	0	0	72	4	2
2013/2/10	yinchuan	4	-7	0	0	0	2	2
2013/2/10	changchun	-15	-23	0	0	63	1	2
2013/2/10	changsha	11	2	0	57	64	3	2
2013/2/10	tianjin	21	9	59	59	97	2	2
2013/2/11	wulumuqi	-8	-14	57	0	59	1	2
2013/2/11	lanzhou	3	-5	0	0	57	2	2
2013/2/11	beijing	-1	-6	63	57	66	2	2
2013/2/11	shanghai	7	2	57	57	0	3	2
2013/2/11	nanjing	7	-1	0	59	63	3	2
2013/2/11	nanning	16	10	59	57	70	4	2
2013/2/11	nanchang	6	3	0	0	64	3	2
2013/2/11	hefei	16	6	57	0	0	3	2
2013/2/11	huhehaote	-2	-13	57	57	64	2	2
2013/2/11	haerbin	-14	-26	0	0	76	1	2
2013/2/11	taiyuan	3	-12	0	0	61	2	2
2013/2/11	chengdu	11	5	0	0	66	5	2
2013/2/11	lasa	11	-6	0	0	0	5	3
2013/2/11	kunming	23	7	0	0	68	5	3
2013/2/11	hangzhou	38	29	61	0	70	3	3
2013/2/11	wuhan	21	7	57	0	74	3	3
2013/2/11	shenyang	11	5	0	0	68	2	3
2013/2/11	jinan	1	-4	57	0	72	2	2
2013/2/11	haikou	23	17	0	57	59	4	2
2013/2/11	shijiazhuang	-1	-5	57	0	63	2	2
2013/2/11	fuzhou	12	8	57	0	68	4	2
2013/2/11	xining	3	-12	0	0	0	2	2
2013/2/11	xian	5	-1	59	0	80	2	2
2013/2/11	guiyang	7	2	0	0	63	5	2
2013/2/11	zhengzhou	10	2	59	0	87	3	2
2013/2/11	chongqing	11	8	61	0	64	4	2
2013/2/11	yinchuan	1	-8	0	0	57	2	2
2013/2/11	changchun	-12	-24	0	0	59	1	2
2013/2/11	changsha	14	3	57	0	61	3	2
2013/2/11	tianjin	1	-3	59	0	99	2	2
2013/2/12	wulumuqi	-9	-17	0	0	72	1	2
2013/2/12	lanzhou	6	-7	0	0	57	2	2
2013/2/12	beijing	2	-6	66	57	85	2	2
2013/2/12	shanghai	6	4	61	57	57	3	2
2013/2/12	nanjing	6	2	0	0	61	3	2
2013/2/12	nanning	13	8	0	0	70	4	2
2013/2/12	nanchang	9	5	0	0	64	3	2
2013/2/12	hefei	20	9	0	0	59	3	2
2013/2/12	huhehaote	-3	-14	0	57	66	2	2
2013/2/12	haerbin	-10	-23	0	0	68	1	2
2013/2/12	taiyuan	2	-9	57	0	70	2	2
2013/2/12	chengdu	10	6	0	0	64	5	2
2013/2/12	lasa	12	-6	0	0	0	5	3
2013/2/12	kunming	23	6	0	59	61	5	3
2013/2/12	hangzhou	40	29	57	0	70	3	3
2013/2/12	wuhan	22	10	0	0	70	3	3
2013/2/12	shenyang	16	5	59	57	64	2	3
2013/2/12	jinan	2	-3	59	0	76	2	2
2013/2/12	haikou	23	19	0	0	63	4	2
2013/2/12	shijiazhuang	6	-4	0	0	74	2	2
2013/2/12	fuzhou	15	10	0	0	91	4	2
2013/2/12	xining	5	-14	0	0	59	2	2
2013/2/12	xian	7	-2	57	0	68	2	2
2013/2/12	guiyang	5	2	0	57	63	5	2
2013/2/12	zhengzhou	9	2	61	0	106	3	2
2013/2/12	chongqing	11	8	57	0	70	4	2
2013/2/12	yinchuan	3	-11	0	0	59	2	2
2013/2/12	changchun	-7	-18	0	0	64	1	2
2013/2/12	changsha	14	7	0	0	57	3	2
2013/2/12	tianjin	4	-4	57	0	85	2	2
2013/2/13	wulumuqi	-13	-18	0	0	64	1	2
2013/2/13	lanzhou	7	-5	0	0	61	2	2
2013/2/13	beijing	6	-7	78	59	91	2	2
2013/2/13	shanghai	9	2	64	59	0	3	2
2013/2/13	nanjing	9	-1	57	0	59	3	2
2013/2/13	nanning	15	9	59	57	70	4	2
2013/2/13	nanchang	12	5	0	0	61	3	2
2013/2/13	hefei	26	12	0	0	63	3	2
2013/2/13	huhehaote	-1	-12	0	0	72	2	2
2013/2/13	haerbin	-6	-16	57	57	66	1	2
2013/2/13	taiyuan	1	-7	0	0	63	2	2
2013/2/13	chengdu	11	4	0	0	59	5	2
2013/2/13	lasa	12	-5	0	0	57	5	3
2013/2/13	kunming	24	6	0	59	70	5	3
2013/2/13	hangzhou	38	27	0	0	59	3	3
2013/2/13	wuhan	21	12	0	57	59	3	3
2013/2/13	shenyang	17	9	59	0	68	2	3
2013/2/13	jinan	7	-1	59	0	78	2	3
2013/2/13	haikou	23	18	0	0	66	4	2
2013/2/13	shijiazhuang	6	-5	0	0	59	2	2
2013/2/13	fuzhou	14	10	57	0	64	4	2
2013/2/13	xining	5	-14	0	0	61	2	2
2013/2/13	xian	10	-2	57	0	89	2	2
2013/2/13	guiyang	7	2	59	0	66	5	2
2013/2/13	zhengzhou	16	2	61	57	82	3	2
2013/2/13	chongqing	13	8	0	0	68	4	2
2013/2/13	yinchuan	6	-9	0	0	57	2	2
2013/2/13	changchun	-5	-15	0	0	59	1	2
2013/2/13	changsha	12	6	0	59	63	3	2
2013/2/13	tianjin	3	-3	64	0	99	2	2
2013/2/14	wulumuqi	-5	-14	0	0	66	1	2
2013/2/14	lanzhou	4	-3	0	0	57	2	2
2013/2/14	beijing	4	-4	59	57	89	2	2
2013/2/14	shanghai	9	4	66	57	0	3	2
2013/2/14	nanjing	8	3	0	0	64	3	2
2013/2/14	nanning	15	10	0	0	80	4	3
2013/2/14	nanchang	9	6	0	0	64	3	2
2013/2/14	hefei	28	12	0	0	66	3	2
2013/2/14	huhehaote	-3	-11	0	0	70	2	2
2013/2/14	haerbin	-11	-19	57	61	57	1	2
2013/2/14	taiyuan	3	-10	0	0	64	2	2
2013/2/14	chengdu	11	5	57	0	66	5	2
2013/2/14	lasa	11	-2	0	0	0	5	3
2013/2/14	kunming	23	10	59	57	64	5	3
2013/2/14	hangzhou	39	28	0	0	78	3	3
2013/2/14	wuhan	23	12	57	59	64	3	3
2013/2/14	shenyang	19	8	0	0	70	2	3
2013/2/14	jinan	5	0	57	57	66	2	3
2013/2/14	haikou	26	19	0	0	66	4	3
2013/2/14	shijiazhuang	4	-4	57	0	70	2	2
2013/2/14	fuzhou	19	9	59	0	70	4	2
2013/2/14	xining	3	-12	0	0	59	2	2
2013/2/14	xian	8	0	57	57	68	2	2
2013/2/14	guiyang	3	1	0	0	64	5	2
2013/2/14	zhengzhou	10	5	59	0	93	3	2
2013/2/14	chongqing	11	8	59	0	66	4	2
2013/2/14	yinchuan	2	-7	0	0	59	2	2
2013/2/14	changchun	-9	-18	0	57	0	1	2
2013/2/14	changsha	7	5	0	0	61	3	2
2013/2/14	tianjin	0	-4	64	59	110	2	2
2013/2/15	wulumuqi	-2	-12	0	0	74	1	2
2013/2/15	lanzhou	11	-6	0	0	57	2	2
2013/2/15	beijing	4	-6	80	61	87	2	2
2013/2/15	shanghai	9	5	59	61	57	3	2
2013/2/15	nanjing	9	2	0	61	68	3	2
2013/2/15	nanning	14	10	57	57	72	4	3
2013/2/15	nanchang	8	6	0	57	57	3	2
2013/2/15	hefei	29	13	0	0	66	3	2
2013/2/15	huhehaote	-3	-13	0	0	70	2	2
2013/2/15	haerbin	-12	-23	0	0	70	1	2
2013/2/15	taiyuan	4	-9	0	0	68	2	2
2013/2/15	chengdu	14	3	57	57	70	5	2
2013/2/15	lasa	10	-3	0	0	57	5	3
2013/2/15	kunming	23	7	0	0	72	5	3
2013/2/15	hangzhou	39	29	68	0	61	3	3
2013/2/15	wuhan	26	13	61	57	72	3	3
2013/2/15	shenyang	12	-1	61	0	64	2	3
2013/2/15	jinan	6	-2	0	61	64	2	2
2013/2/15	haikou	26	20	0	0	59	4	2
2013/2/15	shijiazhuang	4	-6	59	0	72	2	2
2013/2/15	fuzhou	15	10	57	57	63	4	2
2013/2/15	xining	8	-14	0	0	61	2	2
2013/2/15	xian	9	-1	0	0	68	2	2
2013/2/15	guiyang	4	1	0	0	66	5	2
2013/2/15	zhengzhou	11	4	59	57	99	3	2
2013/2/15	chongqing	13	8	57	57	76	4	2
2013/2/15	yinchuan	8	-9	0	57	57	2	2
2013/2/15	changchun	-12	-20	57	0	63	1	2
2013/2/15	changsha	6	4	59	0	66	3	2
2013/2/15	tianjin	3	-3	61	64	85	2	2
2013/2/16	wulumuqi	-6	-11	0	57	68	1	2
2013/2/16	lanzhou	8	-4	0	0	0	2	2
2013/2/16	beijing	4	-6	74	66	99	2	2
2013/2/16	shanghai	10	3	63	66	57	3	2
2013/2/16	nanjing	11	1	0	57	63	3	2
2013/2/16	nanning	14	9	0	0	74	4	3
2013/2/16	nanchang	13	6	57	57	64	3	2
2013/2/16	hefei	29	14	59	57	64	3	2
2013/2/16	huhehaote	1	-12	59	57	66	2	2
2013/2/16	haerbin	-10	-26	0	57	0	1	2
2013/2/16	taiyuan	3	-11	0	0	66	2	2
2013/2/16	chengdu	15	4	63	57	74	5	2
2013/2/16	lasa	10	-5	0	0	0	5	3
2013/2/16	kunming	24	10	63	59	72	5	3
2013/2/16	hangzhou	40	29	61	57	70	3	3
2013/2/16	wuhan	28	14	0	57	61	3	3
2013/2/16	shenyang	-2	-5	0	0	70	2	3
2013/2/16	jinan	8	0	0	59	82	2	2
2013/2/16	haikou	24	19	0	0	64	4	2
2013/2/16	shijiazhuang	5	-4	59	59	66	2	2
2013/2/16	fuzhou	12	9	63	0	74	4	2
2013/2/16	xining	6	-13	57	0	57	2	2
2013/2/16	xian	10	1	57	59	78	2	2
2013/2/16	guiyang	15	3	57	0	61	5	2
2013/2/16	zhengzhou	7	-2	63	57	87	3	2
2013/2/16	chongqing	17	6	57	57	80	4	2
2013/2/16	yinchuan	9	-8	0	0	57	2	2
2013/2/16	changchun	-8	-20	0	57	76	1	2
2013/2/16	changsha	7	2	0	61	66	3	2
2013/2/16	tianjin	5	-2	61	61	76	2	2
2013/2/17	wulumuqi	-2	-10	0	0	63	1	2
2013/2/17	lanzhou	4	-4	0	59	59	2	2
2013/2/17	beijing	7	-4	85	59	83	2	2
2013/2/17	shanghai	12	6	70	59	61	3	2
2013/2/17	nanjing	10	5	61	0	72	3	2
2013/2/17	nanning	19	12	59	0	82	4	3
2013/2/17	nanchang	14	7	59	0	66	3	3
2013/2/17	hefei	30	16	57	57	59	3	2
2013/2/17	huhehaote	-3	-9	0	0	72	2	2
2013/2/17	haerbin	-6	-15	57	57	63	1	2
2013/2/17	taiyuan	33	16	59	57	66	2	2
2013/2/17	chengdu	14	7	68	0	66	5	2
2013/2/17	lasa	8	0	0	0	57	5	3
2013/2/17	kunming	24	11	57	57	66	5	3
2013/2/17	hangzhou	39	29	61	57	82	3	3
2013/2/17	wuhan	30	15	64	0	64	3	3
2013/2/17	shenyang	-3	-5	59	57	68	2	3
2013/2/17	jinan	6	2	59	63	74	2	2
2013/2/17	haikou	26	19	0	0	57	4	2
2013/2/17	shijiazhuang	3	-3	59	57	78	2	2
2013/2/17	fuzhou	21	11	59	59	78	4	2
2013/2/17	xining	2	-11	0	0	57	2	2
2013/2/17	xian	7	1	0	0	68	2	2
2013/2/17	guiyang	21	9	0	0	72	5	2
2013/2/17	zhengzhou	9	0	61	59	104	3	2
2013/2/17	chongqing	17	9	61	0	78	4	2
2013/2/17	yinchuan	2	-7	0	0	66	2	2
2013/2/17	changchun	-3	-12	57	57	61	1	2
2013/2/17	changsha	8	3	0	64	63	3	2
2013/2/17	tianjin	5	-2	63	66	85	2	2
2013/2/18	wulumuqi	-2	-12	0	0	64	1	2
2013/2/18	lanzhou	1	-7	0	57	61	2	2
2013/2/18	beijing	3	-4	89	68	114	2	2
2013/2/18	shanghai	10	4	76	68	70	3	2
2013/2/18	nanjing	7	1	0	61	61	3	2
2013/2/18	nanning	23	16	59	57	82	4	3
2013/2/18	nanchang	12	8	61	0	66	3	2
2013/2/18	hefei	30	16	59	57	70	3	2
2013/2/18	huhehaote	-5	-13	0	0	68	2	2
2013/2/18	haerbin	-11	-20	0	57	68	1	2
2013/2/18	taiyuan	4	-7	59	0	74	2	2
2013/2/18	chengdu	13	7	61	61	76	5	2
2013/2/18	lasa	9	-5	0	0	57	5	3
2013/2/18	kunming	22	10	0	57	76	5	3
2013/2/18	hangzhou	40	29	64	59	66	3	3
2013/2/18	wuhan	30	16	63	57	72	3	3
2013/2/18	shenyang	-1	-7	57	57	66	2	3
2013/2/18	jinan	2	-2	57	63	64	2	2
2013/2/18	haikou	30	19	0	57	70	4	2
2013/2/18	shijiazhuang	1	-3	61	57	80	2	2
2013/2/18	fuzhou	25	13	57	61	70	4	2
2013/2/18	xining	-2	-10	0	0	61	2	2
2013/2/18	xian	6	1	0	59	95	2	2
2013/2/18	guiyang	20	10	0	0	66	5	2
2013/2/18	zhengzhou	15	1	61	57	108	3	2
2013/2/18	chongqing	13	8	0	0	80	4	2
2013/2/18	yinchuan	-2	-6	0	0	57	2	2
2013/2/18	changchun	-11	-19	0	0	64	1	2
2013/2/18	changsha	9	3	57	0	70	3	2
2013/2/18	tianjin	8	-1	64	61	85	2	2
2013/2/19	wulumuqi	-8	-13	59	0	66	1	2
2013/2/19	lanzhou	3	-9	57	0	57	2	2
2013/2/19	beijing	2	-8	104	61	102	2	2
2013/2/19	shanghai	3	0	63	61	64	3	2
2013/2/19	nanjing	2	-2	61	57	68	3	2
2013/2/19	nanning	21	11	61	0	63	4	2
2013/2/19	nanchang	7	4	0	0	70	3	2
2013/2/19	hefei	24	16	57	0	68	3	2
2013/2/19	huhehaote	-3	-17	0	57	80	2	2
2013/2/19	haerbin	-15	-25	57	57	68	1	2
2013/2/19	taiyuan	6	-6	0	57	64	2	2
2013/2/19	chengdu	12	3	57	0	61	5	2
2013/2/19	lasa	9	-6	0	0	0	5	3
2013/2/19	kunming	23	10	0	61	72	5	3
2013/2/19	hangzhou	40	29	0	61	74	3	3
2013/2/19	wuhan	31	17	59	0	59	3	3
2013/2/19	shenyang	2	-8	61	59	68	2	3
2013/2/19	jinan	4	-4	70	59	70	2	2
2013/2/19	haikou	28	20	59	0	66	4	2
2013/2/19	shijiazhuang	3	-6	0	0	74	2	2
2013/2/19	fuzhou	19	9	59	57	68	4	2
2013/2/19	xining	3	-14	0	0	57	2	2
2013/2/19	xian	7	-1	63	0	85	2	2
2013/2/19	guiyang	10	4	0	0	59	5	2
2013/2/19	zhengzhou	12	3	63	0	95	3	2
2013/2/19	chongqing	11	8	64	57	82	4	2
2013/2/19	yinchuan	4	-12	0	0	57	2	2
2013/2/19	changchun	-13	-22	0	57	61	1	2
2013/2/19	changsha	7	2	0	57	66	3	2
2013/2/19	tianjin	9	-1	57	61	99	2	2
2013/2/20	wulumuqi	-8	-18	0	0	61	1	2
2013/2/20	lanzhou	5	-7	57	0	63	2	2
2013/2/20	beijing	5	-7	83	63	78	2	2
2013/2/20	shanghai	7	1	70	63	64	3	2
2013/2/20	nanjing	5	-4	0	57	66	3	2
2013/2/20	nanning	12	8	61	0	76	4	2
2013/2/20	nanchang	6	3	57	0	64	3	2
2013/2/20	hefei	22	15	0	57	68	3	2
2013/2/20	huhehaote	-2	-13	57	57	64	2	2
2013/2/20	haerbin	-14	-27	0	0	68	1	2
2013/2/20	taiyuan	6	-5	59	59	66	2	2
2013/2/20	chengdu	11	5	57	57	76	5	2
2013/2/20	lasa	9	-6	0	0	0	5	3
2013/2/20	kunming	24	7	61	61	83	5	3
2013/2/20	hangzhou	41	29	57	57	78	3	3
2013/2/20	wuhan	31	21	59	57	78	3	3
2013/2/20	shenyang	3	-14	64	0	72	2	3
2013/2/20	jinan	7	-1	59	63	59	2	2
2013/2/20	haikou	22	19	0	0	66	4	2
2013/2/20	shijiazhuang	5	-5	61	0	66	2	2
2013/2/20	fuzhou	11	7	0	0	61	4	2
2013/2/20	xining	6	-14	61	0	0	2	2
2013/2/20	xian	9	0	59	0	101	2	2
2013/2/20	guiyang	7	2	57	0	74	5	2
2013/2/20	zhengzhou	7	-8	63	63	95	3	2
2013/2/20	chongqing	11	8	64	59	83	4	2
2013/2/20	yinchuan	4	-10	0	0	61	2	2
2013/2/20	changchun	-12	-23	0	0	66	1	2
2013/2/20	changsha	10	0	57	61	70	3	2
2013/2/20	tianjin	9	0	64	59	101	2	2
2013/2/21	wulumuqi	-8	-15	0	0	66	1	2
2013/2/21	lanzhou	7	-4	0	0	59	2	2
2013/2/21	beijing	6	-7	99	68	101	2	2
2013/2/21	shanghai	10	3	70	68	59	3	2
2013/2/21	nanjing	9	0	61	57	59	3	2
2013/2/21	nanning	12	8	59	57	80	4	2
2013/2/21	nanchang	7	4	57	0	72	3	2
2013/2/21	hefei	20	15	0	57	74	3	2
2013/2/21	huhehaote	1	-12	0	0	59	2	2
2013/2/21	haerbin	-13	-26	0	0	63	1	2
2013/2/21	taiyuan	6	-9	57	57	70	2	2
2013/2/21	chengdu	12	6	57	59	78	5	2
2013/2/21	lasa	10	-6	0	0	57	5	3
2013/2/21	kunming	24	8	59	0	64	5	3
2013/2/21	hangzhou	41	29	0	59	83	3	3
2013/2/21	wuhan	27	13	63	59	78	3	3
2013/2/21	shenyang	4	-3	0	0	76	2	3
2013/2/21	jinan	9	0	61	61	80	2	2
2013/2/21	haikou	21	17	61	57	63	4	2
2013/2/21	shijiazhuang	6	-4	57	57	80	2	2
2013/2/21	fuzhou	14	9	57	59	68	4	2
2013/2/21	xining	6	-13	0	0	57	2	2
2013/2/21	xian	9	0	57	61	83	2	2
2013/2/21	guiyang	8	3	0	57	63	5	2
2013/2/21	zhengzhou	5	-2	0	57	131	3	2
2013/2/21	chongqing	12	8	57	59	74	4	2
2013/2/21	yinchuan	6	-7	0	57	59	2	2
2013/2/21	changchun	-9	-22	0	0	59	1	2
2013/2/21	changsha	11	1	57	63	74	3	2
2013/2/21	tianjin	7	0	57	59	91	2	2
2013/2/22	wulumuqi	-9	-15	57	0	64	1	2
2013/2/22	lanzhou	11	-5	0	0	64	2	2
2013/2/22	beijing	7	-3	83	63	108	2	2
2013/2/22	shanghai	12	5	68	63	76	3	2
2013/2/22	nanjing	12	4	61	0	70	3	2
2013/2/22	nanning	14	8	0	57	80	4	3
2013/2/22	nanchang	11	5	0	0	66	3	2
2013/2/22	hefei	19	16	59	57	70	3	2
2013/2/22	huhehaote	4	-11	57	0	63	2	2
2013/2/22	haerbin	-11	-22	57	57	66	1	2
2013/2/22	taiyuan	3	-10	0	0	66	2	2
2013/2/22	chengdu	15	4	59	57	85	5	2
2013/2/22	lasa	11	-6	0	0	0	5	3
2013/2/22	kunming	24	9	0	0	72	5	3
2013/2/22	hangzhou	41	29	61	63	78	3	3
2013/2/22	wuhan	17	10	57	59	66	3	3
2013/2/22	shenyang	10	-7	61	0	63	2	3
2013/2/22	jinan	8	1	61	64	80	2	2
2013/2/22	haikou	22	19	0	0	68	4	2
2013/2/22	shijiazhuang	7	-2	63	57	72	2	2
2013/2/22	fuzhou	14	9	0	57	61	4	2
2013/2/22	xining	12	-12	57	0	63	2	2
2013/2/22	xian	13	1	61	63	76	2	2
2013/2/22	guiyang	9	3	0	57	70	5	2
2013/2/22	zhengzhou	10	1	0	57	91	3	2
2013/2/22	chongqing	14	8	59	57	83	4	2
2013/2/22	yinchuan	10	-6	0	57	61	2	2
2013/2/22	changchun	-8	-18	57	57	57	1	2
2013/2/22	changsha	11	5	57	59	85	3	2
2013/2/22	tianjin	1	-2	61	63	83	2	2
2013/2/23	wulumuqi	-4	-12	0	0	61	1	2
2013/2/23	lanzhou	13	-2	0	57	57	2	2
2013/2/23	beijing	9	-4	76	66	106	2	2
2013/2/23	shanghai	12	4	63	66	57	3	2
2013/2/23	nanjing	15	2	0	0	68	3	2
2013/2/23	nanning	19	10	61	57	78	4	3
2013/2/23	nanchang	15	6	0	57	72	3	3
2013/2/23	hefei	24	16	59	57	61	3	2
2013/2/23	huhehaote	4	-10	0	57	72	2	2
2013/2/23	haerbin	-11	-20	59	57	72	1	2
2013/2/23	taiyuan	6	-8	57	0	72	2	2
2013/2/23	chengdu	16	8	0	57	74	5	2
2013/2/23	lasa	9	-4	57	0	57	5	3
2013/2/23	kunming	22	8	61	57	70	5	3
2013/2/23	hangzhou	39	28	59	59	80	3	3
2013/2/23	wuhan	17	13	0	57	74	3	3
2013/2/23	shenyang	9	-8	0	0	57	2	3
2013/2/23	jinan	11	2	59	57	83	2	2
2013/2/23	haikou	21	18	0	0	61	4	2
2013/2/23	shijiazhuang	10	-2	59	59	70	2	2
2013/2/23	fuzhou	14	8	57	59	57	4	2
2013/2/23	xining	12	-9	0	0	63	2	2
2013/2/23	xian	15	1	59	57	70	2	2
2013/2/23	guiyang	11	4	0	0	64	5	2
2013/2/23	zhengzhou	15	4	57	57	102	3	2
2013/2/23	chongqing	16	8	59	0	80	4	2
2013/2/23	yinchuan	11	-6	0	0	61	2	2
2013/2/23	changchun	-7	-16	0	0	63	1	2
2013/2/23	tianjin	-3	-6	63	59	91	2	2
2013/2/24	wulumuqi	1	-22	0	0	64	1	2
2013/2/24	lanzhou	15	-1	0	0	61	2	2
2013/2/24	beijing	5	-2	70	57	106	2	2
2013/2/24	shanghai	14	5	83	57	61	3	2
2013/2/24	nanjing	15	4	59	0	63	3	3
2013/2/24	nanning	22	13	0	0	93	4	3
2013/2/24	nanchang	17	8	57	59	68	3	3
2013/2/24	hefei	23	14	59	0	70	3	2
2013/2/24	huhehaote	4	-8	0	0	66	2	2
2013/2/24	haerbin	-10	-23	0	0	61	1	2
2013/2/24	taiyuan	5	-9	0	57	64	2	2
2013/2/24	chengdu	18	5	57	0	83	5	2
2013/2/24	lasa	12	-4	0	0	0	5	3
2013/2/24	kunming	24	8	59	0	76	5	3
2013/2/24	hangzhou	37	27	57	63	76	3	3
2013/2/24	wuhan	16	11	57	61	70	3	3
2013/2/24	shenyang	5	-8	57	0	66	2	3
2013/2/24	jinan	12	4	57	61	74	2	2
2013/2/24	haikou	23	18	0	0	61	4	2
2013/2/24	shijiazhuang	6	0	0	59	72	2	2
2013/2/24	fuzhou	16	9	61	57	72	4	2
2013/2/24	xining	14	-7	0	0	61	2	2
2013/2/24	xian	15	4	59	57	87	2	2
2013/2/24	guiyang	16	7	0	0	74	5	2
2013/2/24	zhengzhou	17	4	57	0	108	3	3
2013/2/24	chongqing	18	9	0	0	72	4	2
2013/2/24	yinchuan	13	-2	0	0	59	2	2
2013/2/24	changchun	-8	-20	57	0	66	1	2
2013/2/24	changsha	7	5	57	0	72	3	2
2013/2/24	tianjin	-2	-6	64	57	95	2	2
2013/2/25	wulumuqi	0	-15	0	0	72	1	2
2013/2/25	lanzhou	13	0	0	0	57	2	2
2013/2/25	beijing	1	-3	110	70	93	2	2
2013/2/25	shanghai	16	8	99	70	64	3	2
2013/2/25	nanjing	17	7	57	61	64	3	3
2013/2/25	nanning	23	16	57	0	72	4	3
2013/2/25	nanchang	15	11	0	0	59	3	3
2013/2/25	hefei	22	12	0	57	78	3	2
2013/2/25	huhehaote	8	0	57	0	74	2	2
2013/2/25	haerbin	-8	-24	57	57	68	1	2
2013/2/25	taiyuan	0	-10	57	0	63	2	2
2013/2/25	chengdu	17	6	59	59	83	5	2
2013/2/25	lasa	10	-3	57	0	57	5	3
2013/2/25	kunming	25	8	64	0	76	5	3
2013/2/25	hangzhou	38	29	61	59	87	3	3
2013/2/25	wuhan	15	10	64	59	63	3	3
2013/2/25	shenyang	7	-3	57	57	68	2	3
2013/2/25	jinan	12	4	63	59	72	2	2
2013/2/25	haikou	23	17	0	0	68	4	3
2013/2/25	shijiazhuang	7	1	59	57	82	2	3
2013/2/25	fuzhou	22	11	57	0	63	4	3
2013/2/25	xining	10	-5	0	0	64	2	2
2013/2/25	xian	13	5	63	61	70	2	2
2013/2/25	guiyang	17	11	0	0	72	5	2
2013/2/25	zhengzhou	17	-1	57	61	89	3	2
2013/2/25	chongqing	15	12	59	0	74	4	2
2013/2/25	yinchuan	12	-2	0	0	57	2	2
2013/2/25	changchun	-5	-20	57	57	68	1	2
2013/2/25	changsha	6	0	57	57	66	3	2
2013/2/25	tianjin	-2	-7	64	59	118	2	2
2013/2/26	wulumuqi	-2	-15	0	0	70	1	2
2013/2/26	lanzhou	15	0	0	0	57	2	2
2013/2/26	beijing	9	-4	101	72	121	2	2
2013/2/26	shanghai	14	11	108	72	70	3	3
2013/2/26	nanjing	18	11	61	59	63	3	3
2013/2/26	nanning	20	17	57	0	66	4	3
2013/2/26	nanchang	15	12	0	0	66	3	3
2013/2/26	hefei	22	12	59	57	66	3	2
2013/2/26	huhehaote	8	-5	57	0	61	2	2
2013/2/26	haerbin	-4	-16	0	57	72	1	2
2013/2/26	taiyuan	2	-11	57	0	63	2	2
2013/2/26	chengdu	18	8	61	0	80	5	2
2013/2/26	lasa	13	-4	0	0	0	5	3
2013/2/26	kunming	24	8	63	0	70	5	3
2013/2/26	hangzhou	40	28	61	61	83	3	3
2013/2/26	wuhan	17	10	66	59	74	3	3
2013/2/26	shenyang	8	-3	0	57	68	2	3
2013/2/26	jinan	5	1	64	59	72	2	2
2013/2/26	haikou	26	20	0	0	64	4	3
2013/2/26	shijiazhuang	10	-1	57	59	72	2	3
2013/2/26	fuzhou	25	14	57	57	64	4	3
2013/2/26	xining	11	-6	0	0	61	2	2
2013/2/26	xian	11	5	61	59	80	2	2
2013/2/26	guiyang	16	10	0	0	68	5	2
2013/2/26	zhengzhou	10	-1	70	59	106	3	2
2013/2/26	chongqing	16	12	64	0	63	4	2
2013/2/26	yinchuan	14	-2	0	0	63	2	2
2013/2/26	changchun	-1	-11	57	0	57	1	2
2013/2/26	changsha	9	5	61	0	64	3	2
2013/2/26	tianjin	-1	-6	66	59	97	2	2
2013/2/27	wulumuqi	4	-12	57	57	66	1	2
2013/2/27	lanzhou	17	1	0	0	59	2	2
2013/2/27	beijing	11	-3	106	64	87	2	2
2013/2/27	shanghai	12	8	120	64	70	3	3
2013/2/27	nanjing	17	7	57	64	64	3	3
2013/2/27	nanning	25	19	57	0	74	4	3
2013/2/27	nanchang	17	13	57	59	64	3	3
2013/2/27	hefei	26	13	0	0	63	3	2
2013/2/27	huhehaote	9	-4	61	0	68	2	2
2013/2/27	haerbin	-4	-15	0	57	66	1	2
2013/2/27	taiyuan	2	-16	57	0	63	2	2
2013/2/27	chengdu	20	9	57	0	91	5	2
2013/2/27	lasa	14	-2	0	0	0	5	3
2013/2/27	kunming	24	9	0	57	80	5	3
2013/2/27	hangzhou	39	29	63	57	80	3	3
2013/2/27	wuhan	22	12	59	57	66	3	3
2013/2/27	shenyang	12	-4	57	57	66	2	3
2013/2/27	jinan	12	3	64	59	70	2	3
2013/2/27	haikou	29	21	0	0	61	4	3
2013/2/27	shijiazhuang	10	1	57	59	76	2	3
2013/2/27	fuzhou	17	13	63	59	68	4	3
2013/2/27	xining	16	-6	0	0	0	2	2
2013/2/27	xian	15	4	70	59	72	2	2
2013/2/27	guiyang	18	9	57	0	66	5	2
2013/2/27	zhengzhou	6	0	66	0	93	3	2
2013/2/27	chongqing	21	9	0	59	70	4	2
2013/2/27	yinchuan	14	1	0	0	0	2	2
2013/2/27	changchun	-1	-13	57	0	59	1	2
2013/2/27	changsha	11	2	61	57	70	3	2
2013/2/27	tianjin	0	-4	59	63	82	2	2
2013/2/28	wulumuqi	-4	-12	0	0	61	1	2
2013/2/28	lanzhou	13	3	0	57	63	2	2
2013/2/28	beijing	14	2	114	64	91	2	2
2013/2/28	shanghai	17	8	93	64	63	3	3
2013/2/28	nanjing	19	8	63	0	63	3	3
2013/2/28	nanning	28	21	0	0	83	4	3
2013/2/28	nanchang	20	13	57	0	70	3	3
2013/2/28	hefei	28	12	61	57	66	3	3
2013/2/28	huhehaote	1	-4	0	0	66	2	2
2013/2/28	haerbin	-1	-17	59	61	78	1	2
2013/2/28	taiyuan	4	-14	0	0	64	2	2
2013/2/28	chengdu	17	10	61	61	74	5	2
2013/2/28	lasa	15	-3	0	0	57	5	3
2013/2/28	kunming	25	9	59	0	83	5	3
2013/2/28	hangzhou	39	29	74	59	70	3	3
2013/2/28	wuhan	24	12	61	59	76	3	3
2013/2/28	shenyang	3	-7	57	0	70	2	3
2013/2/28	jinan	14	5	64	61	82	2	3
2013/2/28	haikou	30	22	0	0	68	4	3
2013/2/28	shijiazhuang	8	2	0	63	72	2	3
2013/2/28	fuzhou	21	12	63	57	66	4	3
2013/2/28	xining	7	-4	0	0	59	2	2
2013/2/28	xian	14	6	66	57	76	2	2
2013/2/28	guiyang	21	11	0	0	66	5	2
2013/2/28	zhengzhou	1	-6	61	61	89	3	2
2013/2/28	chongqing	20	11	63	57	80	4	2
2013/2/28	yinchuan	6	1	0	0	68	2	2
2013/2/28	changchun	-1	-13	0	0	63	1	2
2013/2/28	changsha	13	2	57	59	63	3	2
2013/2/28	tianjin	2	-4	70	59	93	2	2
2013/3/1	wulumuqi	-2	-9	57	0	70	1	2
2013/3/1	lanzhou	11	0	59	57	61	2	2
2013/3/1	beijing	7	-3	85	64	114	2	2
2013/3/1	shanghai	13	4	72	64	66	3	2
2013/3/1	nanjing	15	4	63	0	70	3	3
2013/3/1	nanning	27	20	57	0	78	4	3
2013/3/1	nanchang	17	6	0	0	64	3	3
2013/3/1	hefei	29	16	64	59	66	3	2
2013/3/1	huhehaote	0	-14	0	0	63	2	2
2013/3/1	haerbin	-6	-11	61	57	61	1	2
2013/3/1	taiyuan	6	-13	57	0	66	2	2
2013/3/1	guangzhou	25	20	64	61	76	4	2
2013/3/1	chengdu	15	9	57	57	78	5	3
2013/3/1	lasa	16	-3	0	0	0	5	3
2013/3/1	kunming	25	9	57	0	78	5	3
2013/3/1	hangzhou	40	30	64	59	64	3	3
2013/3/1	wuhan	23	14	61	57	78	3	3
2013/3/1	shenyang	4	-4	59	0	74	2	3
2013/3/1	jinan	6	-2	57	0	83	2	2
2013/3/1	haikou	31	22	0	0	68	4	2
2013/3/1	shijiazhuang	6	0	61	59	64	2	2
2013/3/1	fuzhou	23	13	64	0	64	4	3
2013/3/1	xining	8	-7	0	0	59	2	2
2013/3/1	xian	10	2	59	0	78	2	2
2013/3/1	guiyang	18	11	57	57	78	5	2
2013/3/1	zhengzhou	-2	-7	66	57	89	3	2
2013/3/1	chongqing	16	11	61	59	85	4	2
2013/3/1	yinchuan	4	-8	0	57	64	2	2
2013/3/1	changchun	-5	-11	0	0	61	1	2
2013/3/1	changsha	8	4	59	57	70	3	2
2013/3/1	tianjin	1	-6	0	57	89	2	2
2013/3/2	wulumuqi	-2	-13	59	0	70	1	2
2013/3/2	lanzhou	14	0	0	0	63	2	2
2013/3/2	beijing	7	-5	74	57	108	2	2
2013/3/2	shanghai	7	3	70	57	57	3	2
2013/3/2	nanjing	7	0	61	59	68	3	2
2013/3/2	nanning	25	13	0	0	76	4	3
2013/3/2	nanchang	8	3	0	0	66	3	2
2013/3/2	hefei	22	17	0	0	61	3	2
2013/3/2	huhehaote	2	-9	57	0	72	2	2
2013/3/2	haerbin	-9	-18	59	0	64	1	2
2013/3/2	taiyuan	3	-12	0	0	63	2	2
2013/3/2	guangzhou	19	12	68	57	91	4	2
2013/3/2	chengdu	17	6	0	0	76	5	2
2013/3/2	lasa	15	-2	0	0	0	5	3
2013/3/2	kunming	25	7	61	0	76	5	3
2013/3/2	hangzhou	40	27	63	57	97	3	3
2013/3/2	wuhan	28	16	61	63	72	3	3
2013/3/2	shenyang	0	-6	63	59	68	2	3
2013/3/2	jinan	7	-3	59	61	74	2	2
2013/3/2	haikou	27	21	0	57	76	4	2
2013/3/2	shijiazhuang	8	-2	61	0	72	2	2
2013/3/2	fuzhou	13	8	61	57	68	4	2
2013/3/2	xining	9	-8	0	0	63	2	2
2013/3/2	xian	12	2	57	0	72	2	2
2013/3/2	guiyang	8	2	0	0	72	5	2
2013/3/2	zhengzhou	2	-6	59	57	110	3	2
2013/3/2	chongqing	15	9	59	0	80	4	2
2013/3/2	yinchuan	7	-8	57	0	66	2	2
2013/3/2	changchun	-8	-18	57	0	63	1	2
2013/3/2	changsha	7	4	57	0	68	3	2
2013/3/2	tianjin	5	-4	59	59	114	2	2
2013/3/3	wulumuqi	-2	-8	57	0	74	1	2
2013/3/3	lanzhou	16	0	59	0	61	2	2
2013/3/3	beijing	13	-4	78	63	97	2	2
2013/3/3	shanghai	11	1	68	63	64	3	2
2013/3/3	nanjing	13	-1	57	57	64	3	2
2013/3/3	nanning	15	8	57	57	76	4	3
2013/3/3	nanchang	13	2	57	0	66	3	2
2013/3/3	hefei	26	14	0	59	64	3	2
2013/3/3	huhehaote	6	-5	59	0	63	2	2
2013/3/3	haerbin	-6	-21	0	0	78	1	2
2013/3/3	taiyuan	5	-11	57	57	74	2	2
2013/3/3	guangzhou	17	11	64	63	87	4	2
2013/3/3	chengdu	17	6	59	61	66	5	2
2013/3/3	lasa	12	-3	0	0	0	5	3
2013/3/3	kunming	19	7	0	0	74	5	3
2013/3/3	hangzhou	31	26	57	57	80	3	3
2013/3/3	wuhan	27	17	59	57	66	3	3
2013/3/3	shenyang	-3	-10	59	57	66	2	3
2013/3/3	jinan	14	2	61	0	72	2	2
2013/3/3	haikou	18	16	57	59	64	4	2
2013/3/3	shijiazhuang	15	1	57	59	72	2	2
2013/3/3	fuzhou	15	6	57	59	74	4	2
2013/3/3	xining	11	-9	0	0	64	2	2
2013/3/3	xian	16	1	63	57	74	2	2
2013/3/3	guiyang	11	3	0	0	64	5	2
2013/3/3	zhengzhou	7	-4	61	57	123	3	2
2013/3/3	chongqing	15	8	0	0	76	4	2
2013/3/3	yinchuan	13	-3	0	0	57	2	2
2013/3/3	changchun	-4	-16	57	57	57	1	2
2013/3/3	changsha	5	4	0	59	70	3	2
2013/3/3	tianjin	4	-4	61	61	106	2	2
2013/3/4	wulumuqi	-5	-10	57	57	59	1	2
2013/3/4	lanzhou	19	0	59	0	57	2	2
2013/3/4	beijing	15	1	97	66	108	2	2
2013/3/4	shanghai	16	4	80	66	80	3	3
2013/3/4	nanjing	18	5	63	57	68	3	3
2013/3/4	nanning	20	13	57	0	74	4	3
2013/3/4	nanchang	17	7	57	0	59	3	3
2013/3/4	hefei	29	16	0	0	63	3	2
2013/3/4	huhehaote	8	-4	57	57	61	2	2
2013/3/4	haerbin	-4	-20	0	0	68	1	2
2013/3/4	taiyuan	9	-8	57	59	61	2	2
2013/3/4	guangzhou	19	8	76	59	97	4	2
2013/3/4	chengdu	19	7	59	59	78	5	2
2013/3/4	lasa	13	-3	0	0	0	5	3
2013/3/4	kunming	21	8	57	59	80	5	3
2013/3/4	hangzhou	36	26	66	57	85	3	3
2013/3/4	wuhan	27	18	57	57	72	3	3
2013/3/4	shenyang	-2	-12	57	0	66	2	3
2013/3/4	jinan	14	3	61	63	70	2	2
2013/3/4	haikou	19	14	0	0	64	4	2
2013/3/4	shijiazhuang	15	2	57	57	68	2	2
2013/3/4	fuzhou	19	6	59	57	68	4	3
2013/3/4	xining	16	-10	0	0	59	2	2
2013/3/4	xian	19	3	59	59	74	2	2
2013/3/4	guiyang	15	5	0	0	70	5	2
2013/3/4	zhengzhou	10	0	66	59	76	3	2
2013/3/4	chongqing	19	9	59	0	87	4	2
2013/3/4	yinchuan	17	-1	0	0	59	2	2
2013/3/4	changchun	-2	-15	0	57	66	1	2
2013/3/4	changsha	5	2	57	59	59	3	2
2013/3/4	tianjin	3	-5	59	59	89	2	2
2013/3/5	wulumuqi	-5	-11	59	0	63	1	2
2013/3/5	lanzhou	22	1	0	0	59	2	2
2013/3/5	beijing	16	2	118	68	99	2	2
2013/3/5	shanghai	17	6	89	68	64	3	3
2013/3/5	nanjing	19	6	0	59	64	3	3
2013/3/5	nanning	21	13	59	0	68	4	3
2013/3/5	nanchang	19	8	0	59	63	3	3
2013/3/5	hefei	29	17	57	57	66	3	3
2013/3/5	huhehaote	10	-2	0	0	66	2	2
2013/3/5	haerbin	0	-11	57	0	74	1	2
2013/3/5	taiyuan	13	-9	63	57	61	2	2
2013/3/5	guangzhou	23	10	72	59	82	4	2
2013/3/5	chengdu	20	7	59	61	87	5	3
2013/3/5	lasa	13	-2	0	57	0	5	3
2013/3/5	kunming	21	8	0	0	76	5	3
2013/3/5	hangzhou	33	25	68	57	76	3	3
2013/3/5	wuhan	29	21	59	63	63	3	3
2013/3/5	shenyang	1	-12	59	0	70	2	3
2013/3/5	jinan	19	7	57	61	76	2	3
2013/3/5	haikou	22	17	0	0	61	4	3
2013/3/5	shijiazhuang	18	3	59	0	61	2	3
2013/3/5	fuzhou	20	8	64	57	57	4	3
2013/3/5	xining	16	-8	0	0	59	2	3
2013/3/5	xian	21	4	61	59	82	2	2
2013/3/5	guiyang	20	8	59	0	64	5	3
2013/3/5	zhengzhou	9	0	64	0	76	3	3
2013/3/5	chongqing	21	10	61	0	78	4	2
2013/3/5	yinchuan	18	0	0	0	64	2	2
2013/3/5	changchun	3	-7	0	59	64	1	2
2013/3/5	changsha	4	2	57	0	66	3	2
2013/3/5	tianjin	7	-2	0	63	99	2	2
2013/3/6	wulumuqi	-9	-14	0	0	64	1	2
2013/3/6	lanzhou	18	4	57	59	0	2	2
2013/3/6	beijing	15	4	93	68	91	2	2
2013/3/6	shanghai	21	9	85	68	76	3	3
2013/3/6	nanjing	23	8	66	57	66	3	3
2013/3/6	nanning	25	14	59	57	66	4	3
2013/3/6	nanchang	23	10	59	57	59	3	3
2013/3/6	hefei	30	17	59	0	63	3	3
2013/3/6	huhehaote	11	-1	57	0	66	2	2
2013/3/6	haerbin	5	-13	59	0	70	1	2
2013/3/6	taiyuan	11	-11	57	0	64	2	2
2013/3/6	guangzhou	25	11	66	63	91	4	2
2013/3/6	chengdu	21	9	61	59	76	5	3
2013/3/6	lasa	13	-2	0	0	0	5	3
2013/3/6	kunming	23	8	68	0	93	5	3
2013/3/6	hangzhou	29	25	64	59	70	3	3
2013/3/6	wuhan	26	17	63	57	72	3	3
2013/3/6	shenyang	1	-12	59	59	66	2	3
2013/3/6	jinan	21	13	61	59	76	2	3
2013/3/6	haikou	23	18	0	0	66	4	3
2013/3/6	shijiazhuang	20	6	59	0	61	2	3
2013/3/6	fuzhou	24	9	64	0	66	4	3
2013/3/6	xining	16	-5	0	0	57	2	3
2013/3/6	xian	20	5	57	57	61	2	3
2013/3/6	guiyang	23	8	57	0	74	5	3
2013/3/6	zhengzhou	11	-1	61	59	93	3	3
2013/3/6	chongqing	20	11	0	57	82	4	2
2013/3/6	yinchuan	16	1	0	57	63	2	2
2013/3/6	changchun	4	-8	57	57	59	1	2
2013/3/6	changsha	5	2	59	57	76	3	2
2013/3/6	tianjin	11	0	63	59	89	2	2
2013/3/7	wulumuqi	-9	-15	0	57	61	1	2
2013/3/7	lanzhou	24	2	57	59	61	2	2
2013/3/7	beijing	17	2	89	63	106	2	2
2013/3/7	shanghai	22	12	68	63	68	3	3
2013/3/7	nanjing	24	12	63	66	64	3	3
2013/3/7	nanning	27	16	59	0	68	4	3
2013/3/7	nanchang	25	12	0	0	63	3	3
2013/3/7	hefei	29	18	57	0	66	3	3
2013/3/7	huhehaote	15	0	0	0	72	2	2
2013/3/7	haerbin	-4	-9	57	57	70	1	2
2013/3/7	taiyuan	13	-4	61	57	66	2	2
2013/3/7	guangzhou	27	11	61	0	93	4	2
2013/3/7	chengdu	24	9	64	61	68	5	3
2013/3/7	lasa	13	-2	0	0	0	5	3
2013/3/7	kunming	21	8	57	0	78	5	3
2013/3/7	hangzhou	28	24	63	57	87	3	3
2013/3/7	wuhan	27	18	59	57	68	3	3
2013/3/7	shenyang	2	-12	70	57	70	2	3
2013/3/7	jinan	21	8	61	61	82	2	3
2013/3/7	haikou	25	17	0	59	72	4	3
2013/3/7	shijiazhuang	22	5	63	57	74	2	3
2013/3/7	fuzhou	26	11	57	59	64	4	3
2013/3/7	xining	20	-6	0	0	64	2	3
2013/3/7	xian	25	4	59	0	83	2	3
2013/3/7	guiyang	21	9	57	0	66	5	3
2013/3/7	zhengzhou	10	-1	61	0	93	3	3
2013/3/7	chongqing	25	11	59	57	80	4	2
2013/3/7	yinchuan	21	0	0	0	61	2	2
2013/3/7	changchun	2	-5	57	59	64	1	2
2013/3/7	changsha	6	2	57	64	78	3	2
2013/3/7	tianjin	12	2	57	59	95	2	2
2013/3/8	wulumuqi	-10	-15	0	59	64	1	2
2013/3/8	lanzhou	26	4	0	0	59	2	2
2013/3/8	beijing	19	4	82	66	104	2	3
2013/3/8	shanghai	26	11	66	66	82	3	3
2013/3/8	nanjing	26	13	61	57	63	3	3
2013/3/8	nanning	27	16	64	0	61	4	3
2013/3/8	nanchang	29	14	0	0	66	3	3
2013/3/8	hefei	32	19	0	0	68	3	3
2013/3/8	huhehaote	17	2	0	57	63	2	2
2013/3/8	haerbin	-9	-17	59	0	78	1	2
2013/3/8	taiyuan	11	-9	59	0	70	2	2
2013/3/8	guangzhou	28	13	63	64	91	4	2
2013/3/8	chengdu	25	11	57	0	85	5	3
[truncated: 121,988 more rows]
